# Supplementary material for: ﻿Phylogenetic analysis shows that Pyrenula (Pyrenulaceae) diversity is larger than expected: three new species and one new record discovered in China
Source: MycoKeys. 2024 Nov 13;110:159–83. doi: 10.3897/mycokeys.110.131741 (PMC11579651; doi:10.3897/mycokeys.110.131741)
Supplement: XML Treatment for Pyrenula submacularis [file mycokeys.110.131741-treatment1.xml]

<!DOCTYPE tp:taxon-treatment
  PUBLIC "-//TaxonX//DTD Taxonomic Treatment Publishing DTD v0 20100105//EN" "tax-treatment-NSO.dtd">
<tp:taxon-treatment xmlns:tp="http://www.plazi.org/taxpub"><tp:treatment-meta><kwd-group><label>Taxon classification</label><kwd>
                <named-content content-type="kingdom">Fungi</named-content>
              </kwd><kwd>
                <named-content content-type="order">Verrucariales</named-content>
              </kwd><kwd>
                <named-content content-type="family">Verrucariaceae</named-content>
              </kwd></kwd-group><mixed-citation publication-type="journal"><person-group><name><surname>Dou</surname><given-names>Mingzhu</given-names></name><name><surname>Li</surname><given-names>Jiechen</given-names></name><name><surname>Hu</surname><given-names>Yongshun</given-names></name><name><surname>Aptroot</surname><given-names>André</given-names></name><name><surname>Jia</surname><given-names>Zefeng</given-names></name></person-group><article-title>﻿Phylogenetic analysis shows that <italic><tp:taxon-name><tp:taxon-name-part taxon-name-part-type="genus" reg="Pyrenula">Pyrenula</tp:taxon-name-part></tp:taxon-name></italic> (<tp:taxon-name><tp:taxon-name-part taxon-name-part-type="family">Pyrenulaceae</tp:taxon-name-part></tp:taxon-name>) diversity is larger than expected: three new species and one new record discovered in China</article-title><source>MycoKeys</source><day>13</day><month>11</month><year>2024</year><volume>110</volume><fpage>159</fpage><lpage>183</lpage><pub-id pub-id-type="doi">10.3897/mycokeys.110.131741</pub-id></mixed-citation></tp:treatment-meta><tp:nomenclature><label>﻿</label><tp:taxon-name>
              <object-id xmlns:xlink="http://www.w3.org/1999/xlink" content-type="arpha" xlink:type="simple">BBBA6B5A-287F-5F79-ABF0-952199DE1984</object-id>
              <tp:taxon-name-part taxon-name-part-type="genus" reg="Pyrenula">Pyrenula</tp:taxon-name-part>
              <tp:taxon-name-part taxon-name-part-type="species" reg="submacularis">submacularis</tp:taxon-name-part>
              <object-id xmlns:xlink="http://www.w3.org/1999/xlink" content-type="mycobank" xlink:type="simple">MycoBank No: 853430</object-id>
            </tp:taxon-name><tp:taxon-authority>M.Z. Dou &amp; Z.F. Jia</tp:taxon-authority><tp:taxon-status xmlns:xlink="http://www.w3.org/1999/xlink" xlink:type="simple">sp. nov.</tp:taxon-status><xref ref-type="fig" rid="F2">Fig. 2</xref></tp:nomenclature><tp:treatment-sec sec-type="etymology" id="SECID0EELAG"><title>Etymology.</title><p>The specific epithet submacularis refers to the similarity to <italic>Pyrenula macularis</italic>.</p></tp:treatment-sec><tp:treatment-sec sec-type="Holotype" id="SECID0E5LAG"><title>Holotype.</title><p>China • Fujian Province, Wuyi Mountain, Tongmu Village Reserve, Wuyi Mountain National Park, Science and Technology Building, <named-content xmlns:xlink="http://www.w3.org/1999/xlink" content-type="dwc:verbatimCoordinates" xlink:type="simple"><named-content content-type="geo-json" specific-use="{&#34;type&#34;:&#34;Point&#34;,&#34;coordinates&#34;:[117.678889,27.741944]}" id="NCID0EHMAG" xlink:type="simple">27°44'31"N, 117°40'44"E</named-content></named-content>, alt. 700 m, on bark, 24 October 2021, Y.F. Zhao (<abbrev xmlns:xlink="http://www.w3.org/1999/xlink" content-type="institution" xlink:title="Fungarium of the College of Life Sciences, Liaocheng University, China" id="ABBRID0EMMAG" xlink:type="simple">LCUF</abbrev> FJ211750, holotype; GenBank <ext-link xmlns:xlink="http://www.w3.org/1999/xlink" ext-link-type="gen" xlink:href="PP692372" xlink:type="simple">PP692372</ext-link> for ITS, and <ext-link xmlns:xlink="http://www.w3.org/1999/xlink" ext-link-type="gen" xlink:href="PP692480" xlink:type="simple">PP692480</ext-link> for nuLSU).</p></tp:treatment-sec><tp:treatment-sec sec-type="diagnosis" id="SECID0E2MAG"><title>Diagnosis.</title><p>The new species can be distinguished from the most similar species <italic><tp:taxon-name><tp:taxon-name-part taxon-name-part-type="genus" reg="Pyrenula">Pyrenula</tp:taxon-name-part><tp:taxon-name-part taxon-name-part-type="species" reg="macularis">macularis</tp:taxon-name-part></tp:taxon-name></italic> Aptroot by bigger ascospores with more locules and different lichen substances.</p></tp:treatment-sec><tp:treatment-sec sec-type="description" id="SECID0EMNAG"><title>Description.</title><p>Thallus corticolous, crustose, olive-green in the field and khaki after drying, surface dull, corticate with pseudocyphellae, UV-. Apothecia emergent, dispersed, low conical, 1.0–2.0 mm diam., the sides often partly covered by the thallus, with crystals, wall completely carbonized when mature and even falls apart. Ostioles apical, white. Hamathecium not inspersed, IKI+ blue and occasionally red. Ascospores 8 per ascus, uniseriate or subbiseriate, elliptical, with rounded ends, 40–65 × 16–21(–28) μm, hyaline to brown, muriform, with c. 7–9 × 2–7 locules, lumina rounded, old spores containing globules of red oily substance.</p></tp:treatment-sec><tp:treatment-sec sec-type="chemistry" id="SECID0ERNAG"><title>Chemistry.</title><p>Thallus UV-. TLC with solvent C showed unidentified black spots at Rf two, three, four, five and six under 254 nm ultraviolet light; unidentified green spot at Rf four and brick red spots at Rf five after charring under daylight; unidentified red spots at Rf three and four, and one unidentified fluorescent spot at Rf five after charring under 365 nm ultraviolet light (Suppl. material <xref ref-type="supplementary-material" rid="S3">3</xref>).</p><fig id="F2" position="float" orientation="portrait"><object-id xmlns:xlink="http://www.w3.org/1999/xlink" content-type="doi" xlink:type="simple">10.3897/mycokeys.110.131741.figure2</object-id><object-id xmlns:xlink="http://www.w3.org/1999/xlink" content-type="arpha" xlink:type="simple">F08E0985-A45F-5823-A8A6-0A9F933683A6</object-id><label>Figure 2.</label><caption><p><italic><tp:taxon-name><tp:taxon-name-part taxon-name-part-type="genus" reg="Pyrenula">Pyrenula</tp:taxon-name-part><tp:taxon-name-part taxon-name-part-type="species" reg="submacularis">submacularis</tp:taxon-name-part></tp:taxon-name></italic> sp. nov. (holotype, <abbrev xmlns:xlink="http://www.w3.org/1999/xlink" content-type="institution" xlink:title="Fungarium of the College of Life Sciences, Liaocheng University, China" id="ABBRID0EOOAG" xlink:type="simple">LCUF</abbrev> FJ211750) <bold>A</bold> thallus with ascomata and pseudocyphellae <bold>B</bold> ascospores at different developmental stages <bold>C</bold> ascus, with 8 ascospores <bold>D</bold> red arrows show gelatinous halo <bold>E, F</bold> over-mature ascospores with orange-oil. Scale bars: 1 mm (<bold>A</bold>); 30 µm (<bold>B</bold>); 20 µm (<bold>C, D</bold>); 10 µm (<bold>E, F</bold>).</p></caption><graphic xmlns:xlink="http://www.w3.org/1999/xlink" xlink:href="mycokeys-110-159-g002.jpg" position="float" orientation="portrait" xlink:type="simple" id="oo_1173205.jpg"><uri content-type="original_file" xlink:type="simple">https://binary.pensoft.net/fig/1173205</uri></graphic></fig></tp:treatment-sec><tp:treatment-sec sec-type="habitat" id="SECID0EKPAG"><title>Habitat and distribution.</title><p>The new species is currently only known from the subtropical regions of southern China on bark.</p></tp:treatment-sec><tp:treatment-sec sec-type="material" id="SECID0EPPAG"><title>Additional specimens examined.</title><p>China • Fujian Province, Longyan City, Dongxiao National Forest Park, Frog Stone, <named-content xmlns:xlink="http://www.w3.org/1999/xlink" content-type="dwc:verbatimCoordinates" xlink:type="simple"><named-content content-type="geo-json" specific-use="{&#34;type&#34;:&#34;Point&#34;,&#34;coordinates&#34;:[117.020556,24.968611]}" id="NCID0EYPAG" xlink:type="simple">24°58'07"N, 117°01'14"E</named-content></named-content>, alt. 679 m, on bark, 12 July 2022, Z.G. Ma (<abbrev xmlns:xlink="http://www.w3.org/1999/xlink" content-type="institution" xlink:title="Fungarium of the College of Life Sciences, Liaocheng University, China" id="ABBRID0E4PAG" xlink:type="simple">LCUF</abbrev> FJ220211; GenBank <ext-link xmlns:xlink="http://www.w3.org/1999/xlink" ext-link-type="gen" xlink:href="PP692377" xlink:type="simple">PP692377</ext-link> for ITS, and <ext-link xmlns:xlink="http://www.w3.org/1999/xlink" ext-link-type="gen" xlink:href="PP692481" xlink:type="simple">PP692481</ext-link> for nuLSU).</p></tp:treatment-sec><tp:treatment-sec sec-type="notes" id="SECID0EMQAG"><title>Notes.</title><p>This new species is similar to <italic><tp:taxon-name><tp:taxon-name-part taxon-name-part-type="genus" reg="Pyrenula">Pyrenula</tp:taxon-name-part><tp:taxon-name-part taxon-name-part-type="species" reg="seminuda">seminuda</tp:taxon-name-part></tp:taxon-name></italic>, <italic><tp:taxon-name><tp:taxon-name-part taxon-name-part-type="genus" reg="Pyrenula">P.</tp:taxon-name-part><tp:taxon-name-part taxon-name-part-type="species" reg="endocrocea">endocrocea</tp:taxon-name-part></tp:taxon-name></italic>, <italic><tp:taxon-name><tp:taxon-name-part taxon-name-part-type="genus" reg="Pyrenula">P.</tp:taxon-name-part><tp:taxon-name-part taxon-name-part-type="species" reg="breutelii">breutelii</tp:taxon-name-part></tp:taxon-name></italic> and <italic><tp:taxon-name><tp:taxon-name-part taxon-name-part-type="genus" reg="Pyrenula">P.</tp:taxon-name-part><tp:taxon-name-part taxon-name-part-type="species" reg="macularis">macularis</tp:taxon-name-part></tp:taxon-name></italic> in having (sub)muriform ascospores with red or orange oil when over-mature. This new species differs from <italic><tp:taxon-name><tp:taxon-name-part taxon-name-part-type="genus" reg="Pyrenula">P.</tp:taxon-name-part><tp:taxon-name-part taxon-name-part-type="species" reg="seminuda">seminuda</tp:taxon-name-part></tp:taxon-name></italic> by bigger and muriform ascospores with more locules, the latter 22–40 × 10–17 μm and submuriform with 6 × 1–2 locules, most transverse locules being single and few with an oblique or longitudinal division (<xref ref-type="bibr" rid="B9">Aptroot et al. 2013</xref>). <italic><tp:taxon-name><tp:taxon-name-part taxon-name-part-type="genus" reg="Pyrenula">P.</tp:taxon-name-part><tp:taxon-name-part taxon-name-part-type="species" reg="endocrocea">endocrocea</tp:taxon-name-part></tp:taxon-name></italic> differs from this new species by medulla with a soft layer of copious orange anthraquinone crystals reacting UV+ red and KOH+ crimson, and smaller ascospores, (30–)32–44(–50) × 13–16(–19) μm (<xref ref-type="bibr" rid="B8">Aptroot et al. 2012</xref>). This new species (<italic><tp:taxon-name><tp:taxon-name-part taxon-name-part-type="genus" reg="Pyrenula">P.</tp:taxon-name-part><tp:taxon-name-part taxon-name-part-type="species" reg="submacularis">submacularis</tp:taxon-name-part></tp:taxon-name></italic>) differs from <italic><tp:taxon-name><tp:taxon-name-part taxon-name-part-type="genus" reg="Pyrenula">P.</tp:taxon-name-part><tp:taxon-name-part taxon-name-part-type="species" reg="breutelii">breutelii</tp:taxon-name-part></tp:taxon-name></italic> in lichen substances (Suppl. material <xref ref-type="supplementary-material" rid="S3">3</xref>) and by bigger ascospores and more locules, the latter 25–35 × 12–13 μm and 8 × 3–4 locules (<xref ref-type="bibr" rid="B32">Müller 1885</xref>). <italic><tp:taxon-name><tp:taxon-name-part taxon-name-part-type="genus" reg="Pyrenula">P.</tp:taxon-name-part><tp:taxon-name-part taxon-name-part-type="species" reg="submacularis">submacularis</tp:taxon-name-part></tp:taxon-name></italic> (no. nr. 5 and nr. 6 in Suppl. material <xref ref-type="supplementary-material" rid="S3">3</xref>) has two more black spots at Rf two and three under 254 nm ultraviolet light than <italic><tp:taxon-name><tp:taxon-name-part taxon-name-part-type="genus" reg="Pyrenula">P.</tp:taxon-name-part><tp:taxon-name-part taxon-name-part-type="species" reg="breutelii">breutelii</tp:taxon-name-part></tp:taxon-name></italic> (no. nr. 15 and nr. 16 in Suppl. material <xref ref-type="supplementary-material" rid="S3">3</xref>). And the new species has one more spot with fluorescence at Rf five after charring under 365 nm ultraviolet light than <italic><tp:taxon-name><tp:taxon-name-part taxon-name-part-type="genus" reg="Pyrenula">P.</tp:taxon-name-part><tp:taxon-name-part taxon-name-part-type="species" reg="breutelii">breutelii</tp:taxon-name-part></tp:taxon-name></italic> (Suppl. materials <xref ref-type="supplementary-material" rid="S3">3</xref>, <xref ref-type="supplementary-material" rid="S4">4</xref>). This new species (<italic><tp:taxon-name><tp:taxon-name-part taxon-name-part-type="genus" reg="Pyrenula">P.</tp:taxon-name-part><tp:taxon-name-part taxon-name-part-type="species" reg="submacularis">submacularis</tp:taxon-name-part></tp:taxon-name></italic>) can be distinguished from the most similar species <italic><tp:taxon-name><tp:taxon-name-part taxon-name-part-type="genus" reg="Pyrenula">P.</tp:taxon-name-part><tp:taxon-name-part taxon-name-part-type="species" reg="macularis">macularis</tp:taxon-name-part></tp:taxon-name></italic> by different lichen substances and bigger ascospores and more locules, the latter 34–45 × 14–16 μm and 8 × 1–3 locules (<xref ref-type="bibr" rid="B44">Zahlbruckner 1930</xref>). <italic><tp:taxon-name><tp:taxon-name-part taxon-name-part-type="genus" reg="Pyrenula">P.</tp:taxon-name-part><tp:taxon-name-part taxon-name-part-type="species" reg="macularis">macularis</tp:taxon-name-part></tp:taxon-name></italic> (no. nr. 5 and nr. 6 in Suppl. material <xref ref-type="supplementary-material" rid="S4">4</xref>) has two more black spots at Rf two under 254 nm ultraviolet light than <italic><tp:taxon-name><tp:taxon-name-part taxon-name-part-type="genus" reg="Pyrenula">P.</tp:taxon-name-part><tp:taxon-name-part taxon-name-part-type="species" reg="submacularis">submacularis</tp:taxon-name-part></tp:taxon-name></italic> (no. nr. 8 and nr. 10 in Suppl. material <xref ref-type="supplementary-material" rid="S4">4</xref>). And the new species has one more spot with fluorescence at Rf five after charring under 365 nm ultraviolet light than <italic><tp:taxon-name><tp:taxon-name-part taxon-name-part-type="genus" reg="Pyrenula">P.</tp:taxon-name-part><tp:taxon-name-part taxon-name-part-type="species" reg="macularis">macularis</tp:taxon-name-part></tp:taxon-name></italic> (Suppl. materials <xref ref-type="supplementary-material" rid="S3">3</xref>, <xref ref-type="supplementary-material" rid="S4">4</xref>).</p></tp:treatment-sec><tp:treatment-sec><!--Section generated to contain objects referenced in tp:taxon-treatment.--><supplementary-material xmlns:xlink="http://www.w3.org/1999/xlink" id="S3" position="float" orientation="portrait" xlink:type="simple"><object-id content-type="doi" xlink:type="simple">10.3897/mycokeys.110.131741.suppl3</object-id><object-id content-type="arpha" xlink:type="simple">07E65CDF-3B7C-5986-AB14-FB49AA3D74B3</object-id><label>Supplementary material 3</label><caption><p>TLC test using C solvent system</p></caption><statement content-type="dataType"><label>Data type</label><p>jpg</p></statement><statement content-type="notes"><label>Explanation note</label><p><bold>a</bold>: fresh plate under 254 nm ultraviolet light; <bold>b</bold>: charring plate under daylight; <bold>c</bold>: charring plate under 365 nm ultraviolet light. 0: standard substance (<italic><tp:taxon-name><tp:taxon-name-part taxon-name-part-type="genus" reg="Lethariella">Lethariella</tp:taxon-name-part><tp:taxon-name-part taxon-name-part-type="species" reg="cladonioides">cladonioides</tp:taxon-name-part></tp:taxon-name></italic>, norstictic acid at Rf four and atranorin at Rf seven). 1: Bark without thallus of HN18017; 2: HN18017 (<italic><tp:taxon-name><tp:taxon-name-part taxon-name-part-type="genus" reg="Pyrenula">Pyrenula</tp:taxon-name-part><tp:taxon-name-part taxon-name-part-type="species" reg="macularis">macularis</tp:taxon-name-part></tp:taxon-name></italic>); 3: HN18018 (<italic><tp:taxon-name><tp:taxon-name-part taxon-name-part-type="genus" reg="Pyrenula">P.</tp:taxon-name-part><tp:taxon-name-part taxon-name-part-type="species" reg="macularis">macularis</tp:taxon-name-part></tp:taxon-name></italic>). 4: Bark without thallus of FJ211750; 5: FJ211750 (<italic><tp:taxon-name><tp:taxon-name-part taxon-name-part-type="genus" reg="Pyrenula">P.</tp:taxon-name-part><tp:taxon-name-part taxon-name-part-type="species" reg="submacularis">submacularis</tp:taxon-name-part></tp:taxon-name></italic>); 6: FJ220211 (<italic><tp:taxon-name><tp:taxon-name-part taxon-name-part-type="genus" reg="Pyrenula">P.</tp:taxon-name-part><tp:taxon-name-part taxon-name-part-type="species" reg="submacularis">submacularis</tp:taxon-name-part></tp:taxon-name></italic>). 7: Bark without thallus of GZ18096; 8: GZ18096 (<italic><tp:taxon-name><tp:taxon-name-part taxon-name-part-type="genus" reg="Pyrenula">P.</tp:taxon-name-part><tp:taxon-name-part taxon-name-part-type="species" reg="yunguiensis">yunguiensis</tp:taxon-name-part></tp:taxon-name></italic>); 9: Other taxon; 10. Bark without thallus of YN221461; 11. YN221461 (<italic><tp:taxon-name><tp:taxon-name-part taxon-name-part-type="genus" reg="Pyrenula">P.</tp:taxon-name-part><tp:taxon-name-part taxon-name-part-type="species" reg="yunguiensis">yunguiensis</tp:taxon-name-part></tp:taxon-name></italic>). 12: Bark without thallus of GZ18377; 13: GZ18377 (<italic><tp:taxon-name><tp:taxon-name-part taxon-name-part-type="genus" reg="Pyrenula">P.</tp:taxon-name-part><tp:taxon-name-part taxon-name-part-type="species" reg="rufotetraspora">rufotetraspora</tp:taxon-name-part></tp:taxon-name></italic>). 14: Bark without thallus of GD19285; 15: GD19285 (<italic><tp:taxon-name><tp:taxon-name-part taxon-name-part-type="genus" reg="Pyrenula">P.</tp:taxon-name-part><tp:taxon-name-part taxon-name-part-type="species" reg="breutelii">breutelii</tp:taxon-name-part></tp:taxon-name></italic>); 16: GD19286 (<italic><tp:taxon-name><tp:taxon-name-part taxon-name-part-type="genus" reg="Pyrenula">P.</tp:taxon-name-part><tp:taxon-name-part taxon-name-part-type="species" reg="breutelii">breutelii</tp:taxon-name-part></tp:taxon-name></italic>).</p></statement><media xlink:href="mycokeys-110-159-s003.jpg" mimetype="image" mime-subtype="jpeg" position="float" orientation="portrait" xlink:type="simple" id="oo_1173212.jpg"><uri content-type="original_file" xlink:type="simple">https://binary.pensoft.net/file/1173212</uri></media><permissions><license xlink:type="simple"><license-p>This dataset is made available under the Open Database License (http://opendatacommons.org/licenses/odbl/1.0/). The Open Database License (ODbL) is a license agreement intended to allow users to freely share, modify, and use this Dataset while maintaining this same freedom for others, provided that the original source and author(s) are credited.</license-p></license></permissions><attrib specific-use="authors">Mingzhu Dou</attrib></supplementary-material><supplementary-material xmlns:xlink="http://www.w3.org/1999/xlink" id="S4" position="float" orientation="portrait" xlink:type="simple"><object-id content-type="doi" xlink:type="simple">10.3897/mycokeys.110.131741.suppl4</object-id><object-id content-type="arpha" xlink:type="simple">5E90C1C4-9712-581A-88BC-38CE7034A14C</object-id><label>Supplementary material 4</label><caption><p>TLC test using C solvent system</p></caption><statement content-type="dataType"><label>Data type</label><p>jpg</p></statement><statement content-type="notes"><label>Explanation note</label><p><bold>a</bold>: fresh plate under 254 nm ultraviolet light; <bold>b</bold>: charring plate under daylight; <bold>c</bold>: charring plate under 365 nm ultraviolet light. The spots visible in 254 nm UV on the fresh plate are marked with pencil. 0: standard substance (<italic><tp:taxon-name><tp:taxon-name-part taxon-name-part-type="genus" reg="Lethariella">Lethariella</tp:taxon-name-part><tp:taxon-name-part taxon-name-part-type="species" reg="cladonioides">cladonioides</tp:taxon-name-part></tp:taxon-name></italic>, norstictic acid at Rf four and atranorin at Rf seven). 1: Bark without thallus of GD19285; 2: GD19285 (<italic><tp:taxon-name><tp:taxon-name-part taxon-name-part-type="genus" reg="Pyrenula">Pyrenula</tp:taxon-name-part><tp:taxon-name-part taxon-name-part-type="species" reg="breutelii">breutelii</tp:taxon-name-part></tp:taxon-name></italic>); 3: GD19286 (<italic><tp:taxon-name><tp:taxon-name-part taxon-name-part-type="genus" reg="Pyrenula">P.</tp:taxon-name-part><tp:taxon-name-part taxon-name-part-type="species" reg="breutelii">breutelii</tp:taxon-name-part></tp:taxon-name></italic>). 4: Bark without thallus of HNX18017; 5: HNX18017 (<italic><tp:taxon-name><tp:taxon-name-part taxon-name-part-type="genus" reg="Pyrenula">P.</tp:taxon-name-part><tp:taxon-name-part taxon-name-part-type="species" reg="macularis">macularis</tp:taxon-name-part></tp:taxon-name></italic>); 6: HNX18018 (<italic><tp:taxon-name><tp:taxon-name-part taxon-name-part-type="genus" reg="Pyrenula">P.</tp:taxon-name-part><tp:taxon-name-part taxon-name-part-type="species" reg="macularis">macularis</tp:taxon-name-part></tp:taxon-name></italic>). 7: Bark without thallus of FJ211750; 8: FJ211750 (<italic><tp:taxon-name><tp:taxon-name-part taxon-name-part-type="genus" reg="Pyrenula">P.</tp:taxon-name-part><tp:taxon-name-part taxon-name-part-type="species" reg="submacularis">submacularis</tp:taxon-name-part></tp:taxon-name></italic>); 9: Bark without thallus of FJ220211; 10: FJ220211 (<italic><tp:taxon-name><tp:taxon-name-part taxon-name-part-type="genus" reg="Pyrenula">P.</tp:taxon-name-part><tp:taxon-name-part taxon-name-part-type="species" reg="submacularis">submacularis</tp:taxon-name-part></tp:taxon-name></italic>). 11: Bark without thallus of GZ18096; 12: GZ18096 (<italic><tp:taxon-name><tp:taxon-name-part taxon-name-part-type="genus" reg="Pyrenula">P.</tp:taxon-name-part><tp:taxon-name-part taxon-name-part-type="species" reg="yunguiensis">yunguiensis</tp:taxon-name-part></tp:taxon-name></italic>); 13. Bark without thallus of YN221461; 14. YN221461 (<italic><tp:taxon-name><tp:taxon-name-part taxon-name-part-type="genus" reg="Pyrenula">P.</tp:taxon-name-part><tp:taxon-name-part taxon-name-part-type="species" reg="yunguiensis">yunguiensis</tp:taxon-name-part></tp:taxon-name></italic>). 15: Bark without thallus of GZ18377; 13: GZ18377 (<italic><tp:taxon-name><tp:taxon-name-part taxon-name-part-type="genus" reg="Pyrenula">P.</tp:taxon-name-part><tp:taxon-name-part taxon-name-part-type="species" reg="rufotetraspora">rufotetraspora</tp:taxon-name-part></tp:taxon-name></italic>).</p></statement><media xlink:href="mycokeys-110-159-s004.jpg" mimetype="image" mime-subtype="jpeg" position="float" orientation="portrait" xlink:type="simple" id="oo_1173213.jpg"><uri content-type="original_file" xlink:type="simple">https://binary.pensoft.net/file/1173213</uri></media><permissions><license xlink:type="simple"><license-p>This dataset is made available under the Open Database License (http://opendatacommons.org/licenses/odbl/1.0/). The Open Database License (ODbL) is a license agreement intended to allow users to freely share, modify, and use this Dataset while maintaining this same freedom for others, provided that the original source and author(s) are credited.</license-p></license></permissions><attrib specific-use="authors">Mingzhu Dou</attrib></supplementary-material></tp:treatment-sec><ref-list><ref id="B9"><mixed-citation xmlns:xlink="http://www.w3.org/1999/xlink" xlink:type="simple"><person-group><name name-style="western"><surname>Aptroot</surname><given-names>A</given-names></name><name name-style="western"><surname>Sipman</surname><given-names>HJM</given-names></name><name name-style="western"><surname>Cáceres</surname><given-names>MEDS</given-names></name></person-group> (<year>2013</year>) <article-title>Twenty-one new species of <italic><tp:taxon-name><tp:taxon-name-part taxon-name-part-type="genus">Pyrenula</tp:taxon-name-part></tp:taxon-name></italic> from south America, with a note on over-mature ascospores.</article-title><source>Lichenologist (London, England)</source><volume>45</volume>(<issue>2</issue>): <fpage>169</fpage>–<lpage>198</lpage>. <ext-link xlink:href="10.1017/S0024282912000734" ext-link-type="doi" xlink:type="simple">https://doi.org/10.1017/S0024282912000734</ext-link></mixed-citation></ref><ref id="B8"><mixed-citation xmlns:xlink="http://www.w3.org/1999/xlink" xlink:type="simple"><person-group><name name-style="western"><surname>Aptroot</surname><given-names>A</given-names></name><name name-style="western"><surname>Schumm</surname><given-names>F</given-names></name><name name-style="western"><surname>Cáceres</surname><given-names>MES</given-names></name></person-group> (<year>2012</year>) <article-title>Six new species of <italic><tp:taxon-name><tp:taxon-name-part taxon-name-part-type="genus">Pyrenula</tp:taxon-name-part></tp:taxon-name></italic> from the tropics.</article-title><source>Lichenologist (London, England)</source><volume>44</volume>(<issue>5</issue>): <fpage>611</fpage>–<lpage>618</lpage>. <ext-link xlink:href="10.1017/S0024282912000254" ext-link-type="doi" xlink:type="simple">https://doi.org/10.1017/S0024282912000254</ext-link></mixed-citation></ref><ref id="B32"><mixed-citation xmlns:xlink="http://www.w3.org/1999/xlink" xlink:type="simple"><person-group><name name-style="western"><surname>Müller</surname><given-names>J</given-names></name></person-group> (<year>1885</year>) <article-title>Lichenologische Beiträge XXI.</article-title><source>Flora(Regensburg)</source><volume>68</volume>: <fpage>331</fpage>–<lpage>342</lpage>.</mixed-citation></ref><ref id="B44"><mixed-citation xmlns:xlink="http://www.w3.org/1999/xlink" xlink:type="simple"><person-group><name name-style="western"><surname>Zahlbruckner</surname><given-names>A</given-names></name></person-group> (<year>1930</year>) <article-title>New species of lichens from Porto Rico.</article-title><source>Mycologia</source><volume>22</volume>(<issue>2</issue>): <fpage>69</fpage>–<lpage>79</lpage>. <ext-link xlink:href="10.1080/00275514.1930.12016983" ext-link-type="doi" xlink:type="simple">https://doi.org/10.1080/00275514.1930.12016983</ext-link></mixed-citation></ref></ref-list></tp:taxon-treatment>
