# Supplementary material for: ﻿Phylogenetic analysis shows that Pyrenula (Pyrenulaceae) diversity is larger than expected: three new species and one new record discovered in China
Source: MycoKeys. 2024 Nov 13;110:159–83. doi: 10.3897/mycokeys.110.131741 (PMC11579651; doi:10.3897/mycokeys.110.131741)
Supplement: XML Treatment for Pyrenula yunguiensis [file mycokeys.110.131741-treatment2.xml]

<!DOCTYPE tp:taxon-treatment
  PUBLIC "-//TaxonX//DTD Taxonomic Treatment Publishing DTD v0 20100105//EN" "tax-treatment-NSO.dtd">
<tp:taxon-treatment xmlns:tp="http://www.plazi.org/taxpub"><tp:treatment-meta><kwd-group><label>Taxon classification</label><kwd>
                <named-content content-type="kingdom">Fungi</named-content>
              </kwd><kwd>
                <named-content content-type="order">Verrucariales</named-content>
              </kwd><kwd>
                <named-content content-type="family">Verrucariaceae</named-content>
              </kwd></kwd-group><mixed-citation publication-type="journal"><person-group><name><surname>Dou</surname><given-names>Mingzhu</given-names></name><name><surname>Li</surname><given-names>Jiechen</given-names></name><name><surname>Hu</surname><given-names>Yongshun</given-names></name><name><surname>Aptroot</surname><given-names>André</given-names></name><name><surname>Jia</surname><given-names>Zefeng</given-names></name></person-group><article-title>﻿Phylogenetic analysis shows that <italic><tp:taxon-name><tp:taxon-name-part taxon-name-part-type="genus" reg="Pyrenula">Pyrenula</tp:taxon-name-part></tp:taxon-name></italic> (<tp:taxon-name><tp:taxon-name-part taxon-name-part-type="family">Pyrenulaceae</tp:taxon-name-part></tp:taxon-name>) diversity is larger than expected: three new species and one new record discovered in China</article-title><source>MycoKeys</source><day>13</day><month>11</month><year>2024</year><volume>110</volume><fpage>159</fpage><lpage>183</lpage><pub-id pub-id-type="doi">10.3897/mycokeys.110.131741</pub-id></mixed-citation></tp:treatment-meta><tp:nomenclature><label>﻿</label><tp:taxon-name>
              <object-id xmlns:xlink="http://www.w3.org/1999/xlink" content-type="arpha" xlink:type="simple">34317F30-C601-5AF3-B029-CAA50E65C988</object-id>
              <tp:taxon-name-part taxon-name-part-type="genus" reg="Pyrenula">Pyrenula</tp:taxon-name-part>
              <tp:taxon-name-part taxon-name-part-type="species" reg="yunguiensis">yunguiensis</tp:taxon-name-part>
              <object-id xmlns:xlink="http://www.w3.org/1999/xlink" content-type="mycobank" xlink:type="simple">MycoBank No: 853431</object-id>
            </tp:taxon-name><tp:taxon-authority>M.Z. Dou &amp; Z.F. Jia</tp:taxon-authority><tp:taxon-status xmlns:xlink="http://www.w3.org/1999/xlink" xlink:type="simple">sp. nov.</tp:taxon-status><xref ref-type="fig" rid="F3">Fig. 3</xref></tp:nomenclature><tp:treatment-sec sec-type="etymology" id="SECID0EEZAG"><title>Etymology.</title><p>The specific epithet yunguiensis refers to the place where the specimen was collected.</p></tp:treatment-sec><tp:treatment-sec sec-type="Holotype" id="SECID0ETZAG"><title>Holotype.</title><p>China • Guizhou Province, Duyun City, Doupeng Mountain Reserve, Mayao River Street, <named-content xmlns:xlink="http://www.w3.org/1999/xlink" content-type="dwc:verbatimCoordinates" xlink:type="simple"><named-content content-type="geo-json" specific-use="{&#34;type&#34;:&#34;Point&#34;,&#34;coordinates&#34;:[107.369722,26.375556]}" id="NCID0E3ZAG" xlink:type="simple">26°22'32"N, 107°22'11"E</named-content></named-content>, alt. 1107 m, on bark, 17 March 2018, F.Y. Liu (<abbrev xmlns:xlink="http://www.w3.org/1999/xlink" content-type="institution" xlink:title="Fungarium of the College of Life Sciences, Liaocheng University, China" id="ABBRID0EB1AG" xlink:type="simple">LCUF</abbrev> GZ18096, holotype; GenBank <ext-link xmlns:xlink="http://www.w3.org/1999/xlink" ext-link-type="gen" xlink:href="PP692374" xlink:type="simple">PP692374</ext-link> for ITS, and <ext-link xmlns:xlink="http://www.w3.org/1999/xlink" ext-link-type="gen" xlink:href="PP692478" xlink:type="simple">PP692478</ext-link> for nuLSU).</p></tp:treatment-sec><tp:treatment-sec sec-type="diagnosis" id="SECID0EQ1AG"><title>Diagnosis.</title><p>The new species can be distinguished from the most similar species <italic><tp:taxon-name><tp:taxon-name-part taxon-name-part-type="genus" reg="Pyrenula">P.</tp:taxon-name-part><tp:taxon-name-part taxon-name-part-type="species" reg="submacularis">submacularis</tp:taxon-name-part></tp:taxon-name></italic> by bigger ascospores and different lichen substances.</p></tp:treatment-sec><tp:treatment-sec sec-type="description" id="SECID0EB2AG"><title>Description.</title><p>Thallus corticolous, crustose, olive-green in the field and khaki after drying, surface dull, corticate with pseudocyphellae, UV-. Apothecia emergent, dispersed, low conical, 0.5–2.0 mm diam., the sides often partly covered by the thallus, with crystals. Excipulum carbonized when mature and falls apart when over-mature. Ostioles apical, white. Hamathecium not inspersed, IKI+ red and occasional blue, the colour relating to development stage. Ascospores 8 per ascus, uniseriate, fusiform, with pointed or blunt ends, 50–70(–80) × 17–22(–26) μm, hyaline to brown, muriform, with c. 8 × 2–4 locules, lumina rounded, old spores containing globules of red oily substance.</p><fig id="F3" position="float" orientation="portrait"><object-id xmlns:xlink="http://www.w3.org/1999/xlink" content-type="doi" xlink:type="simple">10.3897/mycokeys.110.131741.figure3</object-id><object-id xmlns:xlink="http://www.w3.org/1999/xlink" content-type="arpha" xlink:type="simple">D0B4CD54-9213-553B-89B8-713728DB7C0C</object-id><label>Figure 3.</label><caption><p><italic><tp:taxon-name><tp:taxon-name-part taxon-name-part-type="genus" reg="Pyrenula">Pyrenula</tp:taxon-name-part><tp:taxon-name-part taxon-name-part-type="species" reg="yunguiensis">yunguiensis</tp:taxon-name-part></tp:taxon-name></italic> sp. nov. (holotype, <abbrev xmlns:xlink="http://www.w3.org/1999/xlink" content-type="institution" xlink:title="Fungarium of the College of Life Sciences, Liaocheng University, China" id="ABBRID0EZ2AG" xlink:type="simple">LCUF</abbrev> GZ18096) <bold>A</bold> thallus with ascomata and pseudocyphellae <bold>B</bold> ascus, with 8 ascospores <bold>C–G</bold> ascospores at different developmental stages <bold>E, F</bold> over-mature ascospores with red-oil <bold>F, G</bold> red arrows show gelatinous halo. Scale bars: 1 mm (<bold>A</bold>); 50 µm (<bold>B–D</bold>); 20 µm (<bold>E, F</bold>); 40 µm (<bold>G</bold>).</p></caption><graphic xmlns:xlink="http://www.w3.org/1999/xlink" xlink:href="mycokeys-110-159-g003.jpg" position="float" orientation="portrait" xlink:type="simple" id="oo_1173206.jpg"><uri content-type="original_file" xlink:type="simple">https://binary.pensoft.net/fig/1173206</uri></graphic></fig></tp:treatment-sec><tp:treatment-sec sec-type="chemistry" id="SECID0EV3AG"><title>Chemistry.</title><p>Thallus UV-. TLC with solvent C showed unidentified black spots at Rf four and six under 254 nm ultraviolet light; unidentified green spot at Rf four on charred plate under daylight; unidentified red spots at Rf three, four and five on charred plate under 365 nm ultraviolet light (Suppl. material <xref ref-type="supplementary-material" rid="S3">3</xref>).</p></tp:treatment-sec><tp:treatment-sec sec-type="habitat" id="SECID0E63AG"><title>Habitat and distribution.</title><p>The new species is currently only known from the subtropical regions of southern China on bark.</p></tp:treatment-sec><tp:treatment-sec sec-type="material" id="SECID0EE4AG"><title>Additional specimens examined.</title><p>China • Guizhou Province, Duyun City, Doupeng Mountain Reserve, Old Post Street, <named-content xmlns:xlink="http://www.w3.org/1999/xlink" content-type="dwc:verbatimCoordinates" xlink:type="simple"><named-content content-type="geo-json" specific-use="{&#34;type&#34;:&#34;Point&#34;,&#34;coordinates&#34;:[107.364444,26.376389]}" id="NCID0EN4AG" xlink:type="simple">26°22'35"N, 107°21'52"E</named-content></named-content>, alt. 1154 m, on bark, 17 March 2018, X.H. Wu (<abbrev xmlns:xlink="http://www.w3.org/1999/xlink" content-type="institution" xlink:title="Fungarium of the College of Life Sciences, Liaocheng University, China" id="ABBRID0ES4AG" xlink:type="simple">LCUF</abbrev> GZ18128; GenBank <ext-link xmlns:xlink="http://www.w3.org/1999/xlink" ext-link-type="gen" xlink:href="PP692373" xlink:type="simple">PP692373</ext-link> for ITS and <ext-link xmlns:xlink="http://www.w3.org/1999/xlink" ext-link-type="gen" xlink:href="PP692479" xlink:type="simple">PP692479</ext-link> for nuLSU). China • Yunnan Province, Jingdong County, Taizhong Town, Aishanting, <named-content xmlns:xlink="http://www.w3.org/1999/xlink" content-type="dwc:verbatimCoordinates" xlink:type="simple"><named-content content-type="geo-json" specific-use="{&#34;type&#34;:&#34;Point&#34;,&#34;coordinates&#34;:[101.031389,24.536389]}" id="NCID0EE5AG" xlink:type="simple">24°32'11"N, 101°01'53"E</named-content></named-content>, alt. 2625 m, on bark, 16 August 2022, T. Jia (<abbrev xmlns:xlink="http://www.w3.org/1999/xlink" content-type="institution" xlink:title="Fungarium of the College of Life Sciences, Liaocheng University, China" id="ABBRID0EJ5AG" xlink:type="simple">LCUF</abbrev> YN221461; GenBank <ext-link xmlns:xlink="http://www.w3.org/1999/xlink" ext-link-type="gen" xlink:href="PP692378" xlink:type="simple">PP692378</ext-link> for ITS, and <ext-link xmlns:xlink="http://www.w3.org/1999/xlink" ext-link-type="gen" xlink:href="PP692477" xlink:type="simple">PP692477</ext-link> for nuLSU).</p></tp:treatment-sec><tp:treatment-sec sec-type="notes" id="SECID0EY5AG"><title>Notes.</title><p>This new species is similar to <italic><tp:taxon-name><tp:taxon-name-part taxon-name-part-type="genus" reg="Pyrenula">Pyrenula</tp:taxon-name-part><tp:taxon-name-part taxon-name-part-type="species" reg="seminuda">seminuda</tp:taxon-name-part></tp:taxon-name></italic>, <italic><tp:taxon-name><tp:taxon-name-part taxon-name-part-type="genus" reg="Pyrenula">P.</tp:taxon-name-part><tp:taxon-name-part taxon-name-part-type="species" reg="endocrocea">endocrocea</tp:taxon-name-part></tp:taxon-name></italic>, <italic><tp:taxon-name><tp:taxon-name-part taxon-name-part-type="genus" reg="Pyrenula">P.</tp:taxon-name-part><tp:taxon-name-part taxon-name-part-type="species" reg="breutelii">breutelii</tp:taxon-name-part></tp:taxon-name></italic>, <italic><tp:taxon-name><tp:taxon-name-part taxon-name-part-type="genus" reg="Pyrenula">P.</tp:taxon-name-part><tp:taxon-name-part taxon-name-part-type="species" reg="macularis">macularis</tp:taxon-name-part></tp:taxon-name></italic> and <italic><tp:taxon-name><tp:taxon-name-part taxon-name-part-type="genus" reg="Pyrenula">P.</tp:taxon-name-part><tp:taxon-name-part taxon-name-part-type="species" reg="submacularis">submacularis</tp:taxon-name-part></tp:taxon-name></italic> in having (sub)muriform ascospores with red or orange oil when over-mature. This new species differs from <italic><tp:taxon-name><tp:taxon-name-part taxon-name-part-type="genus" reg="Pyrenula">P.</tp:taxon-name-part><tp:taxon-name-part taxon-name-part-type="species" reg="seminuda">seminuda</tp:taxon-name-part></tp:taxon-name></italic> by bigger and muriform ascospores with more locules, the latter 22–40 × 10–17 μm and submuriform with 6 × 1–2 locules, most transverse locules being single and few with an oblique or longitudinal division (<xref ref-type="bibr" rid="B9">Aptroot et al. 2013</xref>). <italic><tp:taxon-name><tp:taxon-name-part taxon-name-part-type="genus" reg="Pyrenula">P.</tp:taxon-name-part><tp:taxon-name-part taxon-name-part-type="species" reg="endocrocea">endocrocea</tp:taxon-name-part></tp:taxon-name></italic> differs from this new species by medulla with a soft layer of copious orange anthraquinone crystals reacting UV+ red and KOH+ crimson, and smaller ascospores, (30–)32–44(–50) × 13–16(–19) μm (<xref ref-type="bibr" rid="B8">Aptroot et al. 2012</xref>). This new species differs from <italic><tp:taxon-name><tp:taxon-name-part taxon-name-part-type="genus" reg="Pyrenula">P.</tp:taxon-name-part><tp:taxon-name-part taxon-name-part-type="species" reg="breutelii">breutelii</tp:taxon-name-part></tp:taxon-name></italic> by bigger ascospores, the latter 25–35 × 12–13 μm (<xref ref-type="bibr" rid="B32">Müller 1885</xref>). This new species can be distinguished from <italic><tp:taxon-name><tp:taxon-name-part taxon-name-part-type="genus" reg="Pyrenula">P.</tp:taxon-name-part><tp:taxon-name-part taxon-name-part-type="species" reg="macularis">macularis</tp:taxon-name-part></tp:taxon-name></italic> by bigger ascospores, the latter 34–45 × 14–16 μm and 8 × 1–3 locules (<xref ref-type="bibr" rid="B44">Zahlbruckner 1930</xref>). This new species can be distinguished from the most similar species <italic><tp:taxon-name><tp:taxon-name-part taxon-name-part-type="genus" reg="Pyrenula">P.</tp:taxon-name-part><tp:taxon-name-part taxon-name-part-type="species" reg="submacularis">submacularis</tp:taxon-name-part></tp:taxon-name></italic> by different lichen substances, bigger ascospores and less locules, the latter 40–65 × 16–21(–28) μm and 7–9 × 2–7 locules. <italic><tp:taxon-name><tp:taxon-name-part taxon-name-part-type="genus" reg="Pyrenula">P.</tp:taxon-name-part><tp:taxon-name-part taxon-name-part-type="species" reg="submacularis">submacularis</tp:taxon-name-part></tp:taxon-name></italic> (no. nr. 5 and nr. 6 in Suppl. material <xref ref-type="supplementary-material" rid="S3">3</xref>; no. nr. 8 and nr. 10 in Suppl. material <xref ref-type="supplementary-material" rid="S4">4</xref>) has one more spot with fluorescence at Rf five after charring under 365 nm ultraviolet light than <italic><tp:taxon-name><tp:taxon-name-part taxon-name-part-type="genus" reg="Pyrenula">P.</tp:taxon-name-part><tp:taxon-name-part taxon-name-part-type="species" reg="yunguiensis">yunguiensis</tp:taxon-name-part></tp:taxon-name></italic> (no. nr. 8 and nr. 11 in Suppl. material <xref ref-type="supplementary-material" rid="S3">3</xref>; no. nr. 12 and nr. 14 in Suppl. material <xref ref-type="supplementary-material" rid="S4">4</xref>). Although <italic><tp:taxon-name><tp:taxon-name-part taxon-name-part-type="genus" reg="Pyrenula">P.</tp:taxon-name-part><tp:taxon-name-part taxon-name-part-type="species" reg="yunguiensis">yunguiensis</tp:taxon-name-part></tp:taxon-name></italic> clustered with <italic><tp:taxon-name><tp:taxon-name-part taxon-name-part-type="genus" reg="Pyrenula">P.</tp:taxon-name-part><tp:taxon-name-part taxon-name-part-type="species" reg="pyrenuloides">pyrenuloides</tp:taxon-name-part></tp:taxon-name></italic> with high support (0.99/-), they can be distinguished easily in anatomical characters. <italic><tp:taxon-name><tp:taxon-name-part taxon-name-part-type="genus" reg="Pyrenula">P.</tp:taxon-name-part><tp:taxon-name-part taxon-name-part-type="species" reg="pyrenuloides">pyrenuloides</tp:taxon-name-part></tp:taxon-name></italic> has no red or orange oil in over-mature ascospores and more locules (8–10 rows of up to ca. 10 each) (<xref ref-type="bibr" rid="B18">Harris 1989</xref>).</p></tp:treatment-sec><tp:treatment-sec><!--Section generated to contain objects referenced in tp:taxon-treatment.--><supplementary-material xmlns:xlink="http://www.w3.org/1999/xlink" id="S3" position="float" orientation="portrait" xlink:type="simple"><object-id content-type="doi" xlink:type="simple">10.3897/mycokeys.110.131741.suppl3</object-id><object-id content-type="arpha" xlink:type="simple">07E65CDF-3B7C-5986-AB14-FB49AA3D74B3</object-id><label>Supplementary material 3</label><caption><p>TLC test using C solvent system</p></caption><statement content-type="dataType"><label>Data type</label><p>jpg</p></statement><statement content-type="notes"><label>Explanation note</label><p><bold>a</bold>: fresh plate under 254 nm ultraviolet light; <bold>b</bold>: charring plate under daylight; <bold>c</bold>: charring plate under 365 nm ultraviolet light. 0: standard substance (<italic><tp:taxon-name><tp:taxon-name-part taxon-name-part-type="genus" reg="Lethariella">Lethariella</tp:taxon-name-part><tp:taxon-name-part taxon-name-part-type="species" reg="cladonioides">cladonioides</tp:taxon-name-part></tp:taxon-name></italic>, norstictic acid at Rf four and atranorin at Rf seven). 1: Bark without thallus of HN18017; 2: HN18017 (<italic><tp:taxon-name><tp:taxon-name-part taxon-name-part-type="genus" reg="Pyrenula">Pyrenula</tp:taxon-name-part><tp:taxon-name-part taxon-name-part-type="species" reg="macularis">macularis</tp:taxon-name-part></tp:taxon-name></italic>); 3: HN18018 (<italic><tp:taxon-name><tp:taxon-name-part taxon-name-part-type="genus" reg="Pyrenula">P.</tp:taxon-name-part><tp:taxon-name-part taxon-name-part-type="species" reg="macularis">macularis</tp:taxon-name-part></tp:taxon-name></italic>). 4: Bark without thallus of FJ211750; 5: FJ211750 (<italic><tp:taxon-name><tp:taxon-name-part taxon-name-part-type="genus" reg="Pyrenula">P.</tp:taxon-name-part><tp:taxon-name-part taxon-name-part-type="species" reg="submacularis">submacularis</tp:taxon-name-part></tp:taxon-name></italic>); 6: FJ220211 (<italic><tp:taxon-name><tp:taxon-name-part taxon-name-part-type="genus" reg="Pyrenula">P.</tp:taxon-name-part><tp:taxon-name-part taxon-name-part-type="species" reg="submacularis">submacularis</tp:taxon-name-part></tp:taxon-name></italic>). 7: Bark without thallus of GZ18096; 8: GZ18096 (<italic><tp:taxon-name><tp:taxon-name-part taxon-name-part-type="genus" reg="Pyrenula">P.</tp:taxon-name-part><tp:taxon-name-part taxon-name-part-type="species" reg="yunguiensis">yunguiensis</tp:taxon-name-part></tp:taxon-name></italic>); 9: Other taxon; 10. Bark without thallus of YN221461; 11. YN221461 (<italic><tp:taxon-name><tp:taxon-name-part taxon-name-part-type="genus" reg="Pyrenula">P.</tp:taxon-name-part><tp:taxon-name-part taxon-name-part-type="species" reg="yunguiensis">yunguiensis</tp:taxon-name-part></tp:taxon-name></italic>). 12: Bark without thallus of GZ18377; 13: GZ18377 (<italic><tp:taxon-name><tp:taxon-name-part taxon-name-part-type="genus" reg="Pyrenula">P.</tp:taxon-name-part><tp:taxon-name-part taxon-name-part-type="species" reg="rufotetraspora">rufotetraspora</tp:taxon-name-part></tp:taxon-name></italic>). 14: Bark without thallus of GD19285; 15: GD19285 (<italic><tp:taxon-name><tp:taxon-name-part taxon-name-part-type="genus" reg="Pyrenula">P.</tp:taxon-name-part><tp:taxon-name-part taxon-name-part-type="species" reg="breutelii">breutelii</tp:taxon-name-part></tp:taxon-name></italic>); 16: GD19286 (<italic><tp:taxon-name><tp:taxon-name-part taxon-name-part-type="genus" reg="Pyrenula">P.</tp:taxon-name-part><tp:taxon-name-part taxon-name-part-type="species" reg="breutelii">breutelii</tp:taxon-name-part></tp:taxon-name></italic>).</p></statement><media xlink:href="mycokeys-110-159-s003.jpg" mimetype="image" mime-subtype="jpeg" position="float" orientation="portrait" xlink:type="simple" id="oo_1173212.jpg"><uri content-type="original_file" xlink:type="simple">https://binary.pensoft.net/file/1173212</uri></media><permissions><license xlink:type="simple"><license-p>This dataset is made available under the Open Database License (http://opendatacommons.org/licenses/odbl/1.0/). The Open Database License (ODbL) is a license agreement intended to allow users to freely share, modify, and use this Dataset while maintaining this same freedom for others, provided that the original source and author(s) are credited.</license-p></license></permissions><attrib specific-use="authors">Mingzhu Dou</attrib></supplementary-material><supplementary-material xmlns:xlink="http://www.w3.org/1999/xlink" id="S4" position="float" orientation="portrait" xlink:type="simple"><object-id content-type="doi" xlink:type="simple">10.3897/mycokeys.110.131741.suppl4</object-id><object-id content-type="arpha" xlink:type="simple">5E90C1C4-9712-581A-88BC-38CE7034A14C</object-id><label>Supplementary material 4</label><caption><p>TLC test using C solvent system</p></caption><statement content-type="dataType"><label>Data type</label><p>jpg</p></statement><statement content-type="notes"><label>Explanation note</label><p><bold>a</bold>: fresh plate under 254 nm ultraviolet light; <bold>b</bold>: charring plate under daylight; <bold>c</bold>: charring plate under 365 nm ultraviolet light. The spots visible in 254 nm UV on the fresh plate are marked with pencil. 0: standard substance (<italic><tp:taxon-name><tp:taxon-name-part taxon-name-part-type="genus" reg="Lethariella">Lethariella</tp:taxon-name-part><tp:taxon-name-part taxon-name-part-type="species" reg="cladonioides">cladonioides</tp:taxon-name-part></tp:taxon-name></italic>, norstictic acid at Rf four and atranorin at Rf seven). 1: Bark without thallus of GD19285; 2: GD19285 (<italic><tp:taxon-name><tp:taxon-name-part taxon-name-part-type="genus" reg="Pyrenula">Pyrenula</tp:taxon-name-part><tp:taxon-name-part taxon-name-part-type="species" reg="breutelii">breutelii</tp:taxon-name-part></tp:taxon-name></italic>); 3: GD19286 (<italic><tp:taxon-name><tp:taxon-name-part taxon-name-part-type="genus" reg="Pyrenula">P.</tp:taxon-name-part><tp:taxon-name-part taxon-name-part-type="species" reg="breutelii">breutelii</tp:taxon-name-part></tp:taxon-name></italic>). 4: Bark without thallus of HNX18017; 5: HNX18017 (<italic><tp:taxon-name><tp:taxon-name-part taxon-name-part-type="genus" reg="Pyrenula">P.</tp:taxon-name-part><tp:taxon-name-part taxon-name-part-type="species" reg="macularis">macularis</tp:taxon-name-part></tp:taxon-name></italic>); 6: HNX18018 (<italic><tp:taxon-name><tp:taxon-name-part taxon-name-part-type="genus" reg="Pyrenula">P.</tp:taxon-name-part><tp:taxon-name-part taxon-name-part-type="species" reg="macularis">macularis</tp:taxon-name-part></tp:taxon-name></italic>). 7: Bark without thallus of FJ211750; 8: FJ211750 (<italic><tp:taxon-name><tp:taxon-name-part taxon-name-part-type="genus" reg="Pyrenula">P.</tp:taxon-name-part><tp:taxon-name-part taxon-name-part-type="species" reg="submacularis">submacularis</tp:taxon-name-part></tp:taxon-name></italic>); 9: Bark without thallus of FJ220211; 10: FJ220211 (<italic><tp:taxon-name><tp:taxon-name-part taxon-name-part-type="genus" reg="Pyrenula">P.</tp:taxon-name-part><tp:taxon-name-part taxon-name-part-type="species" reg="submacularis">submacularis</tp:taxon-name-part></tp:taxon-name></italic>). 11: Bark without thallus of GZ18096; 12: GZ18096 (<italic><tp:taxon-name><tp:taxon-name-part taxon-name-part-type="genus" reg="Pyrenula">P.</tp:taxon-name-part><tp:taxon-name-part taxon-name-part-type="species" reg="yunguiensis">yunguiensis</tp:taxon-name-part></tp:taxon-name></italic>); 13. Bark without thallus of YN221461; 14. YN221461 (<italic><tp:taxon-name><tp:taxon-name-part taxon-name-part-type="genus" reg="Pyrenula">P.</tp:taxon-name-part><tp:taxon-name-part taxon-name-part-type="species" reg="yunguiensis">yunguiensis</tp:taxon-name-part></tp:taxon-name></italic>). 15: Bark without thallus of GZ18377; 13: GZ18377 (<italic><tp:taxon-name><tp:taxon-name-part taxon-name-part-type="genus" reg="Pyrenula">P.</tp:taxon-name-part><tp:taxon-name-part taxon-name-part-type="species" reg="rufotetraspora">rufotetraspora</tp:taxon-name-part></tp:taxon-name></italic>).</p></statement><media xlink:href="mycokeys-110-159-s004.jpg" mimetype="image" mime-subtype="jpeg" position="float" orientation="portrait" xlink:type="simple" id="oo_1173213.jpg"><uri content-type="original_file" xlink:type="simple">https://binary.pensoft.net/file/1173213</uri></media><permissions><license xlink:type="simple"><license-p>This dataset is made available under the Open Database License (http://opendatacommons.org/licenses/odbl/1.0/). The Open Database License (ODbL) is a license agreement intended to allow users to freely share, modify, and use this Dataset while maintaining this same freedom for others, provided that the original source and author(s) are credited.</license-p></license></permissions><attrib specific-use="authors">Mingzhu Dou</attrib></supplementary-material></tp:treatment-sec><ref-list><ref id="B9"><mixed-citation xmlns:xlink="http://www.w3.org/1999/xlink" xlink:type="simple"><person-group><name name-style="western"><surname>Aptroot</surname><given-names>A</given-names></name><name name-style="western"><surname>Sipman</surname><given-names>HJM</given-names></name><name name-style="western"><surname>Cáceres</surname><given-names>MEDS</given-names></name></person-group> (<year>2013</year>) <article-title>Twenty-one new species of <italic><tp:taxon-name><tp:taxon-name-part taxon-name-part-type="genus">Pyrenula</tp:taxon-name-part></tp:taxon-name></italic> from south America, with a note on over-mature ascospores.</article-title><source>Lichenologist (London, England)</source><volume>45</volume>(<issue>2</issue>): <fpage>169</fpage>–<lpage>198</lpage>. <ext-link xlink:href="10.1017/S0024282912000734" ext-link-type="doi" xlink:type="simple">https://doi.org/10.1017/S0024282912000734</ext-link></mixed-citation></ref><ref id="B8"><mixed-citation xmlns:xlink="http://www.w3.org/1999/xlink" xlink:type="simple"><person-group><name name-style="western"><surname>Aptroot</surname><given-names>A</given-names></name><name name-style="western"><surname>Schumm</surname><given-names>F</given-names></name><name name-style="western"><surname>Cáceres</surname><given-names>MES</given-names></name></person-group> (<year>2012</year>) <article-title>Six new species of <italic><tp:taxon-name><tp:taxon-name-part taxon-name-part-type="genus">Pyrenula</tp:taxon-name-part></tp:taxon-name></italic> from the tropics.</article-title><source>Lichenologist (London, England)</source><volume>44</volume>(<issue>5</issue>): <fpage>611</fpage>–<lpage>618</lpage>. <ext-link xlink:href="10.1017/S0024282912000254" ext-link-type="doi" xlink:type="simple">https://doi.org/10.1017/S0024282912000254</ext-link></mixed-citation></ref><ref id="B32"><mixed-citation xmlns:xlink="http://www.w3.org/1999/xlink" xlink:type="simple"><person-group><name name-style="western"><surname>Müller</surname><given-names>J</given-names></name></person-group> (<year>1885</year>) <article-title>Lichenologische Beiträge XXI.</article-title><source>Flora(Regensburg)</source><volume>68</volume>: <fpage>331</fpage>–<lpage>342</lpage>.</mixed-citation></ref><ref id="B44"><mixed-citation xmlns:xlink="http://www.w3.org/1999/xlink" xlink:type="simple"><person-group><name name-style="western"><surname>Zahlbruckner</surname><given-names>A</given-names></name></person-group> (<year>1930</year>) <article-title>New species of lichens from Porto Rico.</article-title><source>Mycologia</source><volume>22</volume>(<issue>2</issue>): <fpage>69</fpage>–<lpage>79</lpage>. <ext-link xlink:href="10.1080/00275514.1930.12016983" ext-link-type="doi" xlink:type="simple">https://doi.org/10.1080/00275514.1930.12016983</ext-link></mixed-citation></ref><ref id="B18"><mixed-citation xmlns:xlink="http://www.w3.org/1999/xlink" xlink:type="simple"><person-group><name name-style="western"><surname>Harris</surname><given-names>RC</given-names></name></person-group> (<year>1989</year>) <article-title>A sketch of the family <tp:taxon-name><tp:taxon-name-part taxon-name-part-type="family">Pyrenulaceae</tp:taxon-name-part></tp:taxon-name> in eastern north America.</article-title><source>Memoirs of the New York Botanical Garden</source><volume>49</volume>: <fpage>74</fpage>–<lpage>107</lpage>.</mixed-citation></ref></ref-list></tp:taxon-treatment>
