# Supplementary material for: ﻿Phylogenetic analysis shows that Pyrenula (Pyrenulaceae) diversity is larger than expected: three new species and one new record discovered in China
Source: MycoKeys. 2024 Nov 13;110:159–83. doi: 10.3897/mycokeys.110.131741 (PMC11579651; doi:10.3897/mycokeys.110.131741)
Supplement: XML Treatment for Pyrenula breutelii [file mycokeys.110.131741-treatment4.xml]

<!DOCTYPE tp:taxon-treatment
  PUBLIC "-//TaxonX//DTD Taxonomic Treatment Publishing DTD v0 20100105//EN" "tax-treatment-NSO.dtd">
<tp:taxon-treatment xmlns:tp="http://www.plazi.org/taxpub"><tp:treatment-meta><kwd-group><label>Taxon classification</label><kwd>
                <named-content content-type="kingdom">Fungi</named-content>
              </kwd><kwd>
                <named-content content-type="order">Verrucariales</named-content>
              </kwd><kwd>
                <named-content content-type="family">Verrucariaceae</named-content>
              </kwd></kwd-group><mixed-citation publication-type="journal"><person-group><name><surname>Dou</surname><given-names>Mingzhu</given-names></name><name><surname>Li</surname><given-names>Jiechen</given-names></name><name><surname>Hu</surname><given-names>Yongshun</given-names></name><name><surname>Aptroot</surname><given-names>André</given-names></name><name><surname>Jia</surname><given-names>Zefeng</given-names></name></person-group><article-title>﻿Phylogenetic analysis shows that <italic><tp:taxon-name><tp:taxon-name-part taxon-name-part-type="genus" reg="Pyrenula">Pyrenula</tp:taxon-name-part></tp:taxon-name></italic> (<tp:taxon-name><tp:taxon-name-part taxon-name-part-type="family">Pyrenulaceae</tp:taxon-name-part></tp:taxon-name>) diversity is larger than expected: three new species and one new record discovered in China</article-title><source>MycoKeys</source><day>13</day><month>11</month><year>2024</year><volume>110</volume><fpage>159</fpage><lpage>183</lpage><pub-id pub-id-type="doi">10.3897/mycokeys.110.131741</pub-id></mixed-citation></tp:treatment-meta><tp:nomenclature><label>﻿</label><tp:taxon-name>
              <object-id xmlns:xlink="http://www.w3.org/1999/xlink" content-type="arpha" xlink:type="simple">5BD62299-99C3-5145-90BA-2B5EA905AA1E</object-id>
              <tp:taxon-name-part taxon-name-part-type="genus" reg="Pyrenula">Pyrenula</tp:taxon-name-part>
              <tp:taxon-name-part taxon-name-part-type="species" reg="breutelii">breutelii</tp:taxon-name-part>
              <object-id xmlns:xlink="http://www.w3.org/1999/xlink" content-type="mycobank" xlink:type="simple">MycoBank No: 563102</object-id>
            </tp:taxon-name><tp:taxon-authority>
              
                
                 (Müll. Arg.) Aptroot</tp:taxon-authority><xref ref-type="fig" rid="F5">Fig. 5</xref></tp:nomenclature><tp:treatment-sec sec-type="Basionym" id="SECID0EFVBG"><title>Basionym.</title><p><italic><tp:taxon-name><tp:taxon-name-part taxon-name-part-type="genus" reg="Anthracothecium">Anthracothecium</tp:taxon-name-part><tp:taxon-name-part taxon-name-part-type="species" reg="breutelii">breutelii</tp:taxon-name-part></tp:taxon-name></italic> Müll. Arg., <italic>Flora</italic> 68: 339 (1885).</p></tp:treatment-sec><tp:treatment-sec sec-type="Holotype" id="SECID0EYVBG"><title>Holotype.</title><p>St Thomas, <italic>Breutel</italic>, ex hb. Hampe 1877 (G).</p></tp:treatment-sec><tp:treatment-sec sec-type="description" id="SECID0EFWBG"><title>Description.</title><p>Thallus corticolous, crustose, olive-green in the field and khaki after drying, surface dull, corticate with abundant pseudocyphellae, UV-. Apothecia perithecioid, dispersed, aggregated occasionally when crowded, low conical, 0.3–0.5 mm diam., the sides often partly covered by the thallus, with crystals. Excipulum carbonized when mature and falls apart when over-mature. Ostioles apical, white. Hamathecium not inspersed, IKI+ red. Ascospores 8 per ascus, subbiseriate, fusiform, with pointed or blunt ends, (23–)25–37(–41) × (10–)12–15(–18) μm, hyaline to brown, muriform, with c. 8 × 1–4 locules, lumina rounded, old spores containing globules of red oily substance.</p><fig id="F5" position="float" orientation="portrait"><object-id xmlns:xlink="http://www.w3.org/1999/xlink" content-type="doi" xlink:type="simple">10.3897/mycokeys.110.131741.figure5</object-id><object-id xmlns:xlink="http://www.w3.org/1999/xlink" content-type="arpha" xlink:type="simple">2EDCC93E-8575-5E88-A889-65D41ADCA487</object-id><label>Figure 5.</label><caption><p><italic><tp:taxon-name><tp:taxon-name-part taxon-name-part-type="genus" reg="Pyrenula">Pyrenula</tp:taxon-name-part><tp:taxon-name-part taxon-name-part-type="species" reg="breutelii">breutelii</tp:taxon-name-part></tp:taxon-name></italic> (<abbrev xmlns:xlink="http://www.w3.org/1999/xlink" content-type="institution" xlink:title="Fungarium of the College of Life Sciences, Liaocheng University, China" id="ABBRID0E4WBG" xlink:type="simple">LCUF</abbrev> GD19285) <bold>A</bold> thallus with ascomata and pseudocyphellae <bold>B</bold> hyaline immature ascospores and brown mature ascospores <bold>C, D</bold> over-mature ascospores with red oil <bold>E</bold> red arrows show gelatinous halo <bold>F</bold> ascus, with 8 ascospores. Scale bars: 1 mm (<bold>A</bold>); 20 µm (<bold>B</bold>); 10 µm (<bold>C, D</bold>); 20 µm (<bold>E, F</bold>).</p></caption><graphic xmlns:xlink="http://www.w3.org/1999/xlink" xlink:href="mycokeys-110-159-g005.jpg" position="float" orientation="portrait" xlink:type="simple" id="oo_1173208.jpg"><uri content-type="original_file" xlink:type="simple">https://binary.pensoft.net/fig/1173208</uri></graphic></fig></tp:treatment-sec><tp:treatment-sec sec-type="chemistry" id="SECID0EZXBG"><title>Chemistry.</title><p>Thallus UV-. TLC with solvent C showed unidentified black spots at Rf four and five under 254 nm ultraviolet light on fresh plate; unidentified green spot at Rf four on charred plate under daylight; unidentified red spots at Rf three, four and five, unidentified red and black spots at Rf five on charred plate under 365 nm ultraviolet light (Suppl. material <xref ref-type="supplementary-material" rid="S3">3</xref>).</p></tp:treatment-sec><tp:treatment-sec sec-type="material" id="SECID0EDYBG"><title>Additional specimens examined.</title><p>China • Guangdong Province, Guangzhou City, South China Botanical Garden, Chinese Academy of Sciences, Australian Garden, Energy Road, <named-content xmlns:xlink="http://www.w3.org/1999/xlink" content-type="dwc:verbatimCoordinates" xlink:type="simple"><named-content content-type="geo-json" specific-use="{&#34;type&#34;:&#34;Point&#34;,&#34;coordinates&#34;:[113.355556,23.178889]}" id="NCID0EMYBG" xlink:type="simple">23°10'44"N, 113°21'20"E</named-content></named-content>, alt. 26 m, on bark, 20 January 2019, Z.T. Yao (<abbrev xmlns:xlink="http://www.w3.org/1999/xlink" content-type="institution" xlink:title="Fungarium of the College of Life Sciences, Liaocheng University, China" id="ABBRID0ERYBG" xlink:type="simple">LCUF</abbrev> GD19285; GenBank <ext-link xmlns:xlink="http://www.w3.org/1999/xlink" ext-link-type="gen" xlink:href="PP692375" xlink:type="simple">PP692375</ext-link> for ITS and <ext-link xmlns:xlink="http://www.w3.org/1999/xlink" ext-link-type="gen" xlink:href="PP692475" xlink:type="simple">PP692475</ext-link> for LSU). China • Guangdong Province, Guangzhou City, South China Botanical Garden, Chinese Academy of Sciences, Australian Garden, Energy Road, <named-content xmlns:xlink="http://www.w3.org/1999/xlink" content-type="dwc:verbatimCoordinates" xlink:type="simple"><named-content content-type="geo-json" specific-use="{&#34;type&#34;:&#34;Point&#34;,&#34;coordinates&#34;:[113.355556,23.178889]}" id="NCID0EDZBG" xlink:type="simple">23°10'44"N, 113°21'20"E</named-content></named-content>, alt. 26 m, on bark, 20 January 2019, Z.T. Yao (<abbrev xmlns:xlink="http://www.w3.org/1999/xlink" content-type="institution" xlink:title="Fungarium of the College of Life Sciences, Liaocheng University, China" id="ABBRID0EIZBG" xlink:type="simple">LCUF</abbrev> GD19286; GenBank <ext-link xmlns:xlink="http://www.w3.org/1999/xlink" ext-link-type="gen" xlink:href="PP692376" xlink:type="simple">PP692376</ext-link> for ITS, <ext-link xmlns:xlink="http://www.w3.org/1999/xlink" ext-link-type="gen" xlink:href="PP692476" xlink:type="simple">PP692476</ext-link> for nuLSU and <ext-link xmlns:xlink="http://www.w3.org/1999/xlink" ext-link-type="gen" xlink:href="PP659692" xlink:type="simple">PP659692</ext-link> for mtSSU).</p></tp:treatment-sec><tp:treatment-sec sec-type="habitat" id="SECID0E3ZBG"><title>Habitat and distribution.</title><p>Growing on tree bark of pantropical forests. Previously reported from the U.S.A (<xref ref-type="bibr" rid="B32">Müller 1885</xref>). Newly reported for China.</p></tp:treatment-sec><tp:treatment-sec sec-type="notes" id="SECID0EG1BG"><title>Notes.</title><p>The morphology and anatomy characteristics of the Chinese specimens correspond to <italic><tp:taxon-name><tp:taxon-name-part taxon-name-part-type="genus" reg="Pyrenula">Pyrenula</tp:taxon-name-part><tp:taxon-name-part taxon-name-part-type="species" reg="breutelii">breutelii</tp:taxon-name-part></tp:taxon-name></italic> (Müll. Arg.) Aptroot described from St Thomas, <italic>Breutel</italic>, ex hb. Hampe. <italic><tp:taxon-name><tp:taxon-name-part taxon-name-part-type="genus" reg="Pyrenula">Pyrenula</tp:taxon-name-part></tp:taxon-name></italic><tp:taxon-name><tp:taxon-name-part taxon-name-part-type="genus" reg="Pyrenula"/><tp:taxon-name-part taxon-name-part-type="species" reg="macularis">macularis</tp:taxon-name-part></tp:taxon-name> is distinguished by larger ascomata (0.3–1.5 mm), larger ascospores (35–45 × 14–16) μm and less locules (1–3) (<xref ref-type="bibr" rid="B44">Zahlbruckner 1930</xref>). In the protolog, TLC and KI result was not mentioned and molecular sequences were not provided. Here, we provide TLC, KI result and ITS and nuLSU sequences. Because the difference in ascospores between <italic><tp:taxon-name><tp:taxon-name-part taxon-name-part-type="genus" reg="Pyrenula">P.</tp:taxon-name-part><tp:taxon-name-part taxon-name-part-type="species" reg="macularis">macularis</tp:taxon-name-part></tp:taxon-name></italic> and <italic><tp:taxon-name><tp:taxon-name-part taxon-name-part-type="genus" reg="Pyrenula">P.</tp:taxon-name-part><tp:taxon-name-part taxon-name-part-type="species" reg="breutelii">breutelii</tp:taxon-name-part></tp:taxon-name></italic> is not very significant, <italic><tp:taxon-name><tp:taxon-name-part taxon-name-part-type="genus" reg="Pyrenula">P.</tp:taxon-name-part><tp:taxon-name-part taxon-name-part-type="species" reg="macularis">macularis</tp:taxon-name-part></tp:taxon-name></italic> was synonymized with <italic><tp:taxon-name><tp:taxon-name-part taxon-name-part-type="genus" reg="Pyrenula">P.</tp:taxon-name-part><tp:taxon-name-part taxon-name-part-type="species" reg="breutelii">breutelii</tp:taxon-name-part></tp:taxon-name></italic> (<xref ref-type="bibr" rid="B4">Aptroot 2012</xref>; <xref ref-type="bibr" rid="B9">Aptroot et al. 2013</xref>). But the phylogenetic result and TLC result proves they are two different species. This is the first report of <italic><tp:taxon-name><tp:taxon-name-part taxon-name-part-type="genus" reg="Pyrenula">P.</tp:taxon-name-part><tp:taxon-name-part taxon-name-part-type="species" reg="breutelii">breutelii</tp:taxon-name-part></tp:taxon-name></italic> in China. Although <italic><tp:taxon-name><tp:taxon-name-part taxon-name-part-type="genus" reg="Pyrenula">P.</tp:taxon-name-part><tp:taxon-name-part taxon-name-part-type="species" reg="breutelii">breutelii</tp:taxon-name-part></tp:taxon-name></italic> clustered with <italic><tp:taxon-name><tp:taxon-name-part taxon-name-part-type="genus" reg="Pyrenula">P.</tp:taxon-name-part><tp:taxon-name-part taxon-name-part-type="species" reg="thelomorpha">thelomorpha</tp:taxon-name-part></tp:taxon-name></italic> with high support (1/100), they can be distinguished easily in anatomical characters. <italic><tp:taxon-name><tp:taxon-name-part taxon-name-part-type="genus" reg="Pyrenula">P.</tp:taxon-name-part><tp:taxon-name-part taxon-name-part-type="species" reg="thelomorpha">thelomorpha</tp:taxon-name-part></tp:taxon-name></italic> has no red or orange oil in over-mature ascospores and more locules (8 rows of c. 3–8 locules) (<xref ref-type="bibr" rid="B3">Aptroot 2009</xref>).</p></tp:treatment-sec><tp:treatment-sec><!--Section generated to contain objects referenced in tp:taxon-treatment.--><supplementary-material xmlns:xlink="http://www.w3.org/1999/xlink" id="S3" position="float" orientation="portrait" xlink:type="simple"><object-id content-type="doi" xlink:type="simple">10.3897/mycokeys.110.131741.suppl3</object-id><object-id content-type="arpha" xlink:type="simple">07E65CDF-3B7C-5986-AB14-FB49AA3D74B3</object-id><label>Supplementary material 3</label><caption><p>TLC test using C solvent system</p></caption><statement content-type="dataType"><label>Data type</label><p>jpg</p></statement><statement content-type="notes"><label>Explanation note</label><p><bold>a</bold>: fresh plate under 254 nm ultraviolet light; <bold>b</bold>: charring plate under daylight; <bold>c</bold>: charring plate under 365 nm ultraviolet light. 0: standard substance (<italic><tp:taxon-name><tp:taxon-name-part taxon-name-part-type="genus" reg="Lethariella">Lethariella</tp:taxon-name-part><tp:taxon-name-part taxon-name-part-type="species" reg="cladonioides">cladonioides</tp:taxon-name-part></tp:taxon-name></italic>, norstictic acid at Rf four and atranorin at Rf seven). 1: Bark without thallus of HN18017; 2: HN18017 (<italic><tp:taxon-name><tp:taxon-name-part taxon-name-part-type="genus" reg="Pyrenula">Pyrenula</tp:taxon-name-part><tp:taxon-name-part taxon-name-part-type="species" reg="macularis">macularis</tp:taxon-name-part></tp:taxon-name></italic>); 3: HN18018 (<italic><tp:taxon-name><tp:taxon-name-part taxon-name-part-type="genus" reg="Pyrenula">P.</tp:taxon-name-part><tp:taxon-name-part taxon-name-part-type="species" reg="macularis">macularis</tp:taxon-name-part></tp:taxon-name></italic>). 4: Bark without thallus of FJ211750; 5: FJ211750 (<italic><tp:taxon-name><tp:taxon-name-part taxon-name-part-type="genus" reg="Pyrenula">P.</tp:taxon-name-part><tp:taxon-name-part taxon-name-part-type="species" reg="submacularis">submacularis</tp:taxon-name-part></tp:taxon-name></italic>); 6: FJ220211 (<italic><tp:taxon-name><tp:taxon-name-part taxon-name-part-type="genus" reg="Pyrenula">P.</tp:taxon-name-part><tp:taxon-name-part taxon-name-part-type="species" reg="submacularis">submacularis</tp:taxon-name-part></tp:taxon-name></italic>). 7: Bark without thallus of GZ18096; 8: GZ18096 (<italic><tp:taxon-name><tp:taxon-name-part taxon-name-part-type="genus" reg="Pyrenula">P.</tp:taxon-name-part><tp:taxon-name-part taxon-name-part-type="species" reg="yunguiensis">yunguiensis</tp:taxon-name-part></tp:taxon-name></italic>); 9: Other taxon; 10. Bark without thallus of YN221461; 11. YN221461 (<italic><tp:taxon-name><tp:taxon-name-part taxon-name-part-type="genus" reg="Pyrenula">P.</tp:taxon-name-part><tp:taxon-name-part taxon-name-part-type="species" reg="yunguiensis">yunguiensis</tp:taxon-name-part></tp:taxon-name></italic>). 12: Bark without thallus of GZ18377; 13: GZ18377 (<italic><tp:taxon-name><tp:taxon-name-part taxon-name-part-type="genus" reg="Pyrenula">P.</tp:taxon-name-part><tp:taxon-name-part taxon-name-part-type="species" reg="rufotetraspora">rufotetraspora</tp:taxon-name-part></tp:taxon-name></italic>). 14: Bark without thallus of GD19285; 15: GD19285 (<italic><tp:taxon-name><tp:taxon-name-part taxon-name-part-type="genus" reg="Pyrenula">P.</tp:taxon-name-part><tp:taxon-name-part taxon-name-part-type="species" reg="breutelii">breutelii</tp:taxon-name-part></tp:taxon-name></italic>); 16: GD19286 (<italic><tp:taxon-name><tp:taxon-name-part taxon-name-part-type="genus" reg="Pyrenula">P.</tp:taxon-name-part><tp:taxon-name-part taxon-name-part-type="species" reg="breutelii">breutelii</tp:taxon-name-part></tp:taxon-name></italic>).</p></statement><media xlink:href="mycokeys-110-159-s003.jpg" mimetype="image" mime-subtype="jpeg" position="float" orientation="portrait" xlink:type="simple" id="oo_1173212.jpg"><uri content-type="original_file" xlink:type="simple">https://binary.pensoft.net/file/1173212</uri></media><permissions><license xlink:type="simple"><license-p>This dataset is made available under the Open Database License (http://opendatacommons.org/licenses/odbl/1.0/). The Open Database License (ODbL) is a license agreement intended to allow users to freely share, modify, and use this Dataset while maintaining this same freedom for others, provided that the original source and author(s) are credited.</license-p></license></permissions><attrib specific-use="authors">Mingzhu Dou</attrib></supplementary-material></tp:treatment-sec><ref-list><ref id="B32"><mixed-citation xmlns:xlink="http://www.w3.org/1999/xlink" xlink:type="simple"><person-group><name name-style="western"><surname>Müller</surname><given-names>J</given-names></name></person-group> (<year>1885</year>) <article-title>Lichenologische Beiträge XXI.</article-title><source>Flora(Regensburg)</source><volume>68</volume>: <fpage>331</fpage>–<lpage>342</lpage>.</mixed-citation></ref><ref id="B44"><mixed-citation xmlns:xlink="http://www.w3.org/1999/xlink" xlink:type="simple"><person-group><name name-style="western"><surname>Zahlbruckner</surname><given-names>A</given-names></name></person-group> (<year>1930</year>) <article-title>New species of lichens from Porto Rico.</article-title><source>Mycologia</source><volume>22</volume>(<issue>2</issue>): <fpage>69</fpage>–<lpage>79</lpage>. <ext-link xlink:href="10.1080/00275514.1930.12016983" ext-link-type="doi" xlink:type="simple">https://doi.org/10.1080/00275514.1930.12016983</ext-link></mixed-citation></ref><ref id="B4"><mixed-citation xmlns:xlink="http://www.w3.org/1999/xlink" xlink:type="simple"><person-group><name name-style="western"><surname>Aptroot</surname><given-names>A</given-names></name></person-group> (<year>2012</year>) A world key to the species of <italic><tp:taxon-name><tp:taxon-name-part taxon-name-part-type="genus">Anthracothecium</tp:taxon-name-part></tp:taxon-name></italic> and <italic><tp:taxon-name><tp:taxon-name-part taxon-name-part-type="genus">Pyrenula.</tp:taxon-name-part></tp:taxon-name></italic> Lichenologist (London, England) 44(1): 5–53. <ext-link xlink:href="10.1017/S0024282911000624" ext-link-type="doi" xlink:type="simple">https://doi.org/10.1017/S0024282911000624</ext-link></mixed-citation></ref><ref id="B9"><mixed-citation xmlns:xlink="http://www.w3.org/1999/xlink" xlink:type="simple"><person-group><name name-style="western"><surname>Aptroot</surname><given-names>A</given-names></name><name name-style="western"><surname>Sipman</surname><given-names>HJM</given-names></name><name name-style="western"><surname>Cáceres</surname><given-names>MEDS</given-names></name></person-group> (<year>2013</year>) <article-title>Twenty-one new species of <italic><tp:taxon-name><tp:taxon-name-part taxon-name-part-type="genus">Pyrenula</tp:taxon-name-part></tp:taxon-name></italic> from south America, with a note on over-mature ascospores.</article-title><source>Lichenologist (London, England)</source><volume>45</volume>(<issue>2</issue>): <fpage>169</fpage>–<lpage>198</lpage>. <ext-link xlink:href="10.1017/S0024282912000734" ext-link-type="doi" xlink:type="simple">https://doi.org/10.1017/S0024282912000734</ext-link></mixed-citation></ref><ref id="B3"><mixed-citation xmlns:xlink="http://www.w3.org/1999/xlink" xlink:type="simple"><person-group><name name-style="western"><surname>Aptroot</surname><given-names>A</given-names></name></person-group> (<year>2009</year>) <article-title><tp:taxon-name><tp:taxon-name-part taxon-name-part-type="family">Pyrenulaceae</tp:taxon-name-part></tp:taxon-name>. Fl.</article-title><source>Australia</source><volume>57</volume>: <fpage>449</fpage>–<lpage>480</lpage>. <ext-link xlink:href="https://www.anbg.gov.au/abrs/lichenlist/VOLUME%2057/Pyrenula%20macularis_d.html" ext-link-type="uri" xlink:type="simple">https://www.anbg.gov.au/abrs/lichenlist/VOLUME%2057/Pyrenula%20macularis_d.html</ext-link></mixed-citation></ref></ref-list></tp:taxon-treatment>
