# Supplementary material for: ﻿Phylogenetic analysis shows that Pyrenula (Pyrenulaceae) diversity is larger than expected: three new species and one new record discovered in China
Source: MycoKeys. 2024 Nov 13;110:159–83. doi: 10.3897/mycokeys.110.131741 (PMC11579651; doi:10.3897/mycokeys.110.131741)
Supplement: XML Treatment for Pyrenula macularis [file mycokeys.110.131741-treatment5.xml]

<!DOCTYPE tp:taxon-treatment
  PUBLIC "-//TaxonX//DTD Taxonomic Treatment Publishing DTD v0 20100105//EN" "tax-treatment-NSO.dtd">
<tp:taxon-treatment xmlns:tp="http://www.plazi.org/taxpub"><tp:treatment-meta><kwd-group><label>Taxon classification</label><kwd>
                <named-content content-type="kingdom">Fungi</named-content>
              </kwd><kwd>
                <named-content content-type="order">Verrucariales</named-content>
              </kwd><kwd>
                <named-content content-type="family">Verrucariaceae</named-content>
              </kwd></kwd-group><mixed-citation publication-type="journal"><person-group><name><surname>Dou</surname><given-names>Mingzhu</given-names></name><name><surname>Li</surname><given-names>Jiechen</given-names></name><name><surname>Hu</surname><given-names>Yongshun</given-names></name><name><surname>Aptroot</surname><given-names>André</given-names></name><name><surname>Jia</surname><given-names>Zefeng</given-names></name></person-group><article-title>﻿Phylogenetic analysis shows that <italic><tp:taxon-name><tp:taxon-name-part taxon-name-part-type="genus" reg="Pyrenula">Pyrenula</tp:taxon-name-part></tp:taxon-name></italic> (<tp:taxon-name><tp:taxon-name-part taxon-name-part-type="family">Pyrenulaceae</tp:taxon-name-part></tp:taxon-name>) diversity is larger than expected: three new species and one new record discovered in China</article-title><source>MycoKeys</source><day>13</day><month>11</month><year>2024</year><volume>110</volume><fpage>159</fpage><lpage>183</lpage><pub-id pub-id-type="doi">10.3897/mycokeys.110.131741</pub-id></mixed-citation></tp:treatment-meta><tp:nomenclature><label>﻿</label><tp:taxon-name>
              <object-id xmlns:xlink="http://www.w3.org/1999/xlink" content-type="arpha" xlink:type="simple">42AC117B-B853-54F4-A6BD-FC9B0E0FCDB9</object-id>
              <tp:taxon-name-part taxon-name-part-type="genus" reg="Pyrenula">Pyrenula</tp:taxon-name-part>
              <tp:taxon-name-part taxon-name-part-type="species" reg="macularis">macularis</tp:taxon-name-part>
              <object-id xmlns:xlink="http://www.w3.org/1999/xlink" content-type="mycobank" xlink:type="simple">MycoBank No: 134429</object-id>
            </tp:taxon-name><tp:taxon-authority>(Zahlbr.) R.C. Harris</tp:taxon-authority><xref ref-type="fig" rid="F6">Fig. 6</xref></tp:nomenclature><tp:treatment-sec sec-type="Basionym" id="SECID0EEAAI"><title>Basionym.</title><p><italic><tp:taxon-name><tp:taxon-name-part taxon-name-part-type="genus" reg="Anthracothecium">Anthracothecium</tp:taxon-name-part><tp:taxon-name-part taxon-name-part-type="species" reg="maculare">maculare</tp:taxon-name-part></tp:taxon-name></italic> Zahlbr., <italic>Mycologia</italic> 22: 70 (1930).</p></tp:treatment-sec><tp:treatment-sec sec-type="Holotype" id="SECID0EXAAI"><title>Holotype.</title><p>Yauco, Porto Rico [Puerto Rico], 30 Dec. 1915.</p></tp:treatment-sec><tp:treatment-sec sec-type="description" id="SECID0E3AAI"><title>Description.</title><p>Thallus corticolous, crustose, olive-green in the field and khaki after drying, surface dull, corticate with abundant pseudocyphellae, UV-. Apothecia perithecioid, conical, dispersed, aggregated occasionally when crowded, with crystals, immersed in the thallus, small, to 0.3 mm wide at the early developmental stage, then the sides partly covered by the thallus. Excipulum carbonized when mature and falls apart when over-mature. Ostioles apical, white. Hamathecium not inspersed, IKI+ red. Ascospores 8 per ascus, subbiserial, fusiform, with pointed or blunt ends, (33–)37–50 × (13–)14–16 μm, hyaline to brown, muriform, with c. 8 × 1–3 locules, lumina rounded, old spores containing globules of red oily substance.</p><fig id="F6" position="float" orientation="portrait"><object-id xmlns:xlink="http://www.w3.org/1999/xlink" content-type="doi" xlink:type="simple">10.3897/mycokeys.110.131741.figure6</object-id><object-id xmlns:xlink="http://www.w3.org/1999/xlink" content-type="arpha" xlink:type="simple">5CE38443-C7FA-53E8-8A41-ECE9A394A2D9</object-id><label>Figure 6.</label><caption><p><italic><tp:taxon-name><tp:taxon-name-part taxon-name-part-type="genus" reg="Pyrenula">Pyrenula</tp:taxon-name-part><tp:taxon-name-part taxon-name-part-type="species" reg="macularis">macularis</tp:taxon-name-part></tp:taxon-name></italic> (<abbrev xmlns:xlink="http://www.w3.org/1999/xlink" content-type="institution" xlink:title="Fungarium of the College of Life Sciences, Liaocheng University, China" id="ABBRID0EUBAI" xlink:type="simple">LCUF</abbrev> HNX18017) <bold>A, B</bold> thallus with ascomata and pseudocyphellae <bold>C, D</bold> ascospores at different development stages <bold>E</bold> ascospores with gelatinous halo shown by red arrows <bold>F, G</bold> over-mature ascospores with orange oil. Scale bars: 1 mm (<bold>A, B</bold>); 10 µm (<bold>C</bold>); 20 µm (<bold>D, E</bold>); 10 µm (<bold>F, G</bold>).</p></caption><graphic xmlns:xlink="http://www.w3.org/1999/xlink" xlink:href="mycokeys-110-159-g006.jpg" position="float" orientation="portrait" xlink:type="simple" id="oo_1173209.jpg"><uri content-type="original_file" xlink:type="simple">https://binary.pensoft.net/fig/1173209</uri></graphic></fig></tp:treatment-sec><tp:treatment-sec sec-type="chemistry" id="SECID0EOCAI"><title>Chemistry.</title><p>Thallus UV-. TLC with solvent C showed unidentified black spots at Rf two, four and five under 254 nm ultraviolet light on fresh plate; unidentified green spot at the dividing line of Rf four and five on charred plate under daylight; unidentified red spots at Rf three, four and red spots at Rf five on charred plate under 365 nm ultraviolet light (Suppl. material <xref ref-type="supplementary-material" rid="S4">4</xref>).</p></tp:treatment-sec><tp:treatment-sec sec-type="material" id="SECID0EYCAI"><title>Additional specimens examined.</title><p>China • Hunan Province, Wugang City, Yun Shan, Shuanghua Pavilion, <named-content xmlns:xlink="http://www.w3.org/1999/xlink" content-type="dwc:verbatimCoordinates" xlink:type="simple"><named-content content-type="geo-json" specific-use="{&#34;type&#34;:&#34;Point&#34;,&#34;coordinates&#34;:[110.610278,26.657778]}" id="NCID0EBDAI" xlink:type="simple">26°39'28"N, 110°36'37"E</named-content></named-content>, alt. 730 m, on bark of <italic><tp:taxon-name><tp:taxon-name-part taxon-name-part-type="genus" reg="Zelkova">Zelkova</tp:taxon-name-part><tp:taxon-name-part taxon-name-part-type="species" reg="serrata">serrata</tp:taxon-name-part></tp:taxon-name></italic>, 28 April 2018, Z.F. Jia (<abbrev xmlns:xlink="http://www.w3.org/1999/xlink" content-type="institution" xlink:title="Fungarium of the College of Life Sciences, Liaocheng University, China" id="ABBRID0ERDAI" xlink:type="simple">LCUF</abbrev> HNX18016; GenBank <ext-link xmlns:xlink="http://www.w3.org/1999/xlink" ext-link-type="gen" xlink:href="PP692368" xlink:type="simple">PP692368</ext-link> for ITS). China • Hunan Province, Wugang City, Yun Shan, Shuanghua Pavilion, <named-content xmlns:xlink="http://www.w3.org/1999/xlink" content-type="dwc:verbatimCoordinates" xlink:type="simple"><named-content content-type="geo-json" specific-use="{&#34;type&#34;:&#34;Point&#34;,&#34;coordinates&#34;:[110.610278,26.657778]}" id="NCID0E5DAI" xlink:type="simple">26°39'28"N, 110°36'37"E</named-content></named-content>, alt. 730 m, on bark of <italic><tp:taxon-name><tp:taxon-name-part taxon-name-part-type="genus" reg="Zelkova">Zelkova</tp:taxon-name-part><tp:taxon-name-part taxon-name-part-type="species" reg="serrata">serrata</tp:taxon-name-part></tp:taxon-name></italic>, 28 April 2018, Z.F. Jia (<abbrev xmlns:xlink="http://www.w3.org/1999/xlink" content-type="institution" xlink:title="Fungarium of the College of Life Sciences, Liaocheng University, China" id="ABBRID0EOEAI" xlink:type="simple">LCUF</abbrev> HNX18017; GenBank <ext-link xmlns:xlink="http://www.w3.org/1999/xlink" ext-link-type="gen" xlink:href="PP692369" xlink:type="simple">PP692369</ext-link> for ITS). China • Hunan Province, Wugang City, Yun Shan, Shuanghua Pavilion, <named-content xmlns:xlink="http://www.w3.org/1999/xlink" content-type="dwc:verbatimCoordinates" xlink:type="simple"><named-content content-type="geo-json" specific-use="{&#34;type&#34;:&#34;Point&#34;,&#34;coordinates&#34;:[110.610278,26.657778]}" id="NCID0E2EAI" xlink:type="simple">26°39'28"N, 110°36'37"E</named-content></named-content>, alt. 730 m, on bark of <italic><tp:taxon-name><tp:taxon-name-part taxon-name-part-type="genus" reg="Zelkova">Zelkova</tp:taxon-name-part><tp:taxon-name-part taxon-name-part-type="species" reg="serrata">serrata</tp:taxon-name-part></tp:taxon-name></italic>, 28 April 2018, Z.F. Jia (<abbrev xmlns:xlink="http://www.w3.org/1999/xlink" content-type="institution" xlink:title="Fungarium of the College of Life Sciences, Liaocheng University, China" id="ABBRID0ELFAI" xlink:type="simple">LCUF</abbrev> HNX18018; GenBank <ext-link xmlns:xlink="http://www.w3.org/1999/xlink" ext-link-type="gen" xlink:href="PP659691" xlink:type="simple">PP659691</ext-link> for mtSSU, <ext-link xmlns:xlink="http://www.w3.org/1999/xlink" ext-link-type="gen" xlink:href="PP692370" xlink:type="simple">PP692370</ext-link> for ITS and <ext-link xmlns:xlink="http://www.w3.org/1999/xlink" ext-link-type="gen" xlink:href="PP692473" xlink:type="simple">PP692473</ext-link> for nuLSU).</p></tp:treatment-sec><tp:treatment-sec sec-type="habitat" id="SECID0E6FAI"><title>Habitat and distribution.</title><p>Growing on exposed tree in pantropical forest. Previously reported from Porto Rico (<xref ref-type="bibr" rid="B44">Zahlbruckner 1930</xref>), U.S.A. (<xref ref-type="bibr" rid="B18">Harris 1989</xref>), Australia (<xref ref-type="bibr" rid="B3">Aptroot 2009</xref>), Puntarenas (<xref ref-type="bibr" rid="B7">Aptroot et al. 2008</xref>), Muri Lagoon (<xref ref-type="bibr" rid="B28">Mccarthy 2000</xref>), HongKong (<xref ref-type="bibr" rid="B6">Aptroot and Seaward 1999</xref>) and Taiwan (<xref ref-type="bibr" rid="B2">Aptroot 2003</xref>) of China.</p></tp:treatment-sec><tp:treatment-sec sec-type="notes" id="SECID0EBHAI"><title>Notes.</title><p>The morphology and anatomy characteristics of the Chinese specimens correspond to <italic><tp:taxon-name><tp:taxon-name-part taxon-name-part-type="genus" reg="Pyrenula">Pyrenula</tp:taxon-name-part><tp:taxon-name-part taxon-name-part-type="species" reg="macularis">macularis</tp:taxon-name-part></tp:taxon-name></italic> (Zahlbr.) R.C. Harris described from Yauco, Porto Rico. <italic><tp:taxon-name><tp:taxon-name-part taxon-name-part-type="genus" reg="Pyrenula">P.</tp:taxon-name-part><tp:taxon-name-part taxon-name-part-type="species" reg="breutelii">breutelii</tp:taxon-name-part></tp:taxon-name></italic> is distinguished by different lichen substances (Suppl. material <xref ref-type="supplementary-material" rid="S4">4</xref>), smaller ascomata (0.3–0.5 mm), smaller ascospores ((23–)25–37(–41) × (10–)12–15(–18)) μm and more locules (1–4). <italic><tp:taxon-name><tp:taxon-name-part taxon-name-part-type="genus" reg="Pyrenula">P.</tp:taxon-name-part><tp:taxon-name-part taxon-name-part-type="species" reg="macularis">macularis</tp:taxon-name-part></tp:taxon-name></italic> (no. nr. 5 and 6) has two more black spots at Rf two under 254 nm ultraviolet light on fresh plate than <italic><tp:taxon-name><tp:taxon-name-part taxon-name-part-type="genus" reg="Pyrenula">P.</tp:taxon-name-part><tp:taxon-name-part taxon-name-part-type="species" reg="breutelii">breutelii</tp:taxon-name-part></tp:taxon-name></italic> (no. nr. 2 and 3) (Suppl. material <xref ref-type="supplementary-material" rid="S4">4</xref>). In the protolog, TLC and KI result was not mentioned and molecular sequences were not provided. Here, we provide TLC, KI result and ITS, nuLSU sequences. This species has previously been reported in China only in Hong Kong (<xref ref-type="bibr" rid="B6">Aptroot and Seaward 1999</xref>) and Taiwan (<xref ref-type="bibr" rid="B2">Aptroot 2003</xref>). Because the difference in ascospores between <italic><tp:taxon-name><tp:taxon-name-part taxon-name-part-type="genus" reg="Pyrenula">P.</tp:taxon-name-part><tp:taxon-name-part taxon-name-part-type="species" reg="macularis">macularis</tp:taxon-name-part></tp:taxon-name></italic> and <italic><tp:taxon-name><tp:taxon-name-part taxon-name-part-type="genus" reg="Pyrenula">P.</tp:taxon-name-part><tp:taxon-name-part taxon-name-part-type="species" reg="breutelii">breutelii</tp:taxon-name-part></tp:taxon-name></italic> is not very significant, <italic><tp:taxon-name><tp:taxon-name-part taxon-name-part-type="genus" reg="Pyrenula">P.</tp:taxon-name-part><tp:taxon-name-part taxon-name-part-type="species" reg="macularis">macularis</tp:taxon-name-part></tp:taxon-name></italic> was synonymous with <italic><tp:taxon-name><tp:taxon-name-part taxon-name-part-type="genus" reg="Pyrenula">P.</tp:taxon-name-part><tp:taxon-name-part taxon-name-part-type="species" reg="breutelii">breutelii</tp:taxon-name-part></tp:taxon-name></italic> (<xref ref-type="bibr" rid="B4">Aptroot 2012</xref>; <xref ref-type="bibr" rid="B9">Aptroot et al. 2013</xref>). But the phylogenetic result and TLC results prove they are two different species.</p></tp:treatment-sec><tp:treatment-sec><!--Section generated to contain objects referenced in tp:taxon-treatment.--><supplementary-material xmlns:xlink="http://www.w3.org/1999/xlink" id="S4" position="float" orientation="portrait" xlink:type="simple"><object-id content-type="doi" xlink:type="simple">10.3897/mycokeys.110.131741.suppl4</object-id><object-id content-type="arpha" xlink:type="simple">5E90C1C4-9712-581A-88BC-38CE7034A14C</object-id><label>Supplementary material 4</label><caption><p>TLC test using C solvent system</p></caption><statement content-type="dataType"><label>Data type</label><p>jpg</p></statement><statement content-type="notes"><label>Explanation note</label><p><bold>a</bold>: fresh plate under 254 nm ultraviolet light; <bold>b</bold>: charring plate under daylight; <bold>c</bold>: charring plate under 365 nm ultraviolet light. The spots visible in 254 nm UV on the fresh plate are marked with pencil. 0: standard substance (<italic><tp:taxon-name><tp:taxon-name-part taxon-name-part-type="genus" reg="Lethariella">Lethariella</tp:taxon-name-part><tp:taxon-name-part taxon-name-part-type="species" reg="cladonioides">cladonioides</tp:taxon-name-part></tp:taxon-name></italic>, norstictic acid at Rf four and atranorin at Rf seven). 1: Bark without thallus of GD19285; 2: GD19285 (<italic><tp:taxon-name><tp:taxon-name-part taxon-name-part-type="genus" reg="Pyrenula">Pyrenula</tp:taxon-name-part><tp:taxon-name-part taxon-name-part-type="species" reg="breutelii">breutelii</tp:taxon-name-part></tp:taxon-name></italic>); 3: GD19286 (<italic><tp:taxon-name><tp:taxon-name-part taxon-name-part-type="genus" reg="Pyrenula">P.</tp:taxon-name-part><tp:taxon-name-part taxon-name-part-type="species" reg="breutelii">breutelii</tp:taxon-name-part></tp:taxon-name></italic>). 4: Bark without thallus of HNX18017; 5: HNX18017 (<italic><tp:taxon-name><tp:taxon-name-part taxon-name-part-type="genus" reg="Pyrenula">P.</tp:taxon-name-part><tp:taxon-name-part taxon-name-part-type="species" reg="macularis">macularis</tp:taxon-name-part></tp:taxon-name></italic>); 6: HNX18018 (<italic><tp:taxon-name><tp:taxon-name-part taxon-name-part-type="genus" reg="Pyrenula">P.</tp:taxon-name-part><tp:taxon-name-part taxon-name-part-type="species" reg="macularis">macularis</tp:taxon-name-part></tp:taxon-name></italic>). 7: Bark without thallus of FJ211750; 8: FJ211750 (<italic><tp:taxon-name><tp:taxon-name-part taxon-name-part-type="genus" reg="Pyrenula">P.</tp:taxon-name-part><tp:taxon-name-part taxon-name-part-type="species" reg="submacularis">submacularis</tp:taxon-name-part></tp:taxon-name></italic>); 9: Bark without thallus of FJ220211; 10: FJ220211 (<italic><tp:taxon-name><tp:taxon-name-part taxon-name-part-type="genus" reg="Pyrenula">P.</tp:taxon-name-part><tp:taxon-name-part taxon-name-part-type="species" reg="submacularis">submacularis</tp:taxon-name-part></tp:taxon-name></italic>). 11: Bark without thallus of GZ18096; 12: GZ18096 (<italic><tp:taxon-name><tp:taxon-name-part taxon-name-part-type="genus" reg="Pyrenula">P.</tp:taxon-name-part><tp:taxon-name-part taxon-name-part-type="species" reg="yunguiensis">yunguiensis</tp:taxon-name-part></tp:taxon-name></italic>); 13. Bark without thallus of YN221461; 14. YN221461 (<italic><tp:taxon-name><tp:taxon-name-part taxon-name-part-type="genus" reg="Pyrenula">P.</tp:taxon-name-part><tp:taxon-name-part taxon-name-part-type="species" reg="yunguiensis">yunguiensis</tp:taxon-name-part></tp:taxon-name></italic>). 15: Bark without thallus of GZ18377; 13: GZ18377 (<italic><tp:taxon-name><tp:taxon-name-part taxon-name-part-type="genus" reg="Pyrenula">P.</tp:taxon-name-part><tp:taxon-name-part taxon-name-part-type="species" reg="rufotetraspora">rufotetraspora</tp:taxon-name-part></tp:taxon-name></italic>).</p></statement><media xlink:href="mycokeys-110-159-s004.jpg" mimetype="image" mime-subtype="jpeg" position="float" orientation="portrait" xlink:type="simple" id="oo_1173213.jpg"><uri content-type="original_file" xlink:type="simple">https://binary.pensoft.net/file/1173213</uri></media><permissions><license xlink:type="simple"><license-p>This dataset is made available under the Open Database License (http://opendatacommons.org/licenses/odbl/1.0/). The Open Database License (ODbL) is a license agreement intended to allow users to freely share, modify, and use this Dataset while maintaining this same freedom for others, provided that the original source and author(s) are credited.</license-p></license></permissions><attrib specific-use="authors">Mingzhu Dou</attrib></supplementary-material></tp:treatment-sec><ref-list><ref id="B44"><mixed-citation xmlns:xlink="http://www.w3.org/1999/xlink" xlink:type="simple"><person-group><name name-style="western"><surname>Zahlbruckner</surname><given-names>A</given-names></name></person-group> (<year>1930</year>) <article-title>New species of lichens from Porto Rico.</article-title><source>Mycologia</source><volume>22</volume>(<issue>2</issue>): <fpage>69</fpage>–<lpage>79</lpage>. <ext-link xlink:href="10.1080/00275514.1930.12016983" ext-link-type="doi" xlink:type="simple">https://doi.org/10.1080/00275514.1930.12016983</ext-link></mixed-citation></ref><ref id="B18"><mixed-citation xmlns:xlink="http://www.w3.org/1999/xlink" xlink:type="simple"><person-group><name name-style="western"><surname>Harris</surname><given-names>RC</given-names></name></person-group> (<year>1989</year>) <article-title>A sketch of the family <tp:taxon-name><tp:taxon-name-part taxon-name-part-type="family">Pyrenulaceae</tp:taxon-name-part></tp:taxon-name> in eastern north America.</article-title><source>Memoirs of the New York Botanical Garden</source><volume>49</volume>: <fpage>74</fpage>–<lpage>107</lpage>.</mixed-citation></ref><ref id="B3"><mixed-citation xmlns:xlink="http://www.w3.org/1999/xlink" xlink:type="simple"><person-group><name name-style="western"><surname>Aptroot</surname><given-names>A</given-names></name></person-group> (<year>2009</year>) <article-title><tp:taxon-name><tp:taxon-name-part taxon-name-part-type="family">Pyrenulaceae</tp:taxon-name-part></tp:taxon-name>. Fl.</article-title><source>Australia</source><volume>57</volume>: <fpage>449</fpage>–<lpage>480</lpage>. <ext-link xlink:href="https://www.anbg.gov.au/abrs/lichenlist/VOLUME%2057/Pyrenula%20macularis_d.html" ext-link-type="uri" xlink:type="simple">https://www.anbg.gov.au/abrs/lichenlist/VOLUME%2057/Pyrenula%20macularis_d.html</ext-link></mixed-citation></ref><ref id="B7"><mixed-citation xmlns:xlink="http://www.w3.org/1999/xlink" xlink:type="simple"><person-group><name name-style="western"><surname>Aptroot</surname><given-names>A</given-names></name><name name-style="western"><surname>Lücking</surname><given-names>R</given-names></name><name name-style="western"><surname>Sipman</surname><given-names>HJM</given-names></name><name name-style="western"><surname>Umaña</surname><given-names>L</given-names></name><name name-style="western"><surname>Chaves</surname><given-names>JL</given-names></name></person-group> (<year>2008</year>) <article-title>Pyrenocarpous Lichens with Bitunicate Asci.</article-title><source>Bibliotheca Lichenologica</source><volume>97</volume>: <fpage>1</fpage>–<lpage>162</lpage>.</mixed-citation></ref><ref id="B28"><mixed-citation xmlns:xlink="http://www.w3.org/1999/xlink" xlink:type="simple"><person-group><name name-style="western"><surname>Mccarthy</surname><given-names>PM</given-names></name></person-group> (<year>2000</year>) <article-title>The lichens of Rarotonga, Cook Islands, South Pacific Ocean I: Pyrenocarpous taxa.</article-title><source>Lichenologist (London, England)</source><volume>32</volume>(<issue>1</issue>): <fpage>15</fpage>–<lpage>47</lpage>. <ext-link xlink:href="10.1006/lich.1999.0212" ext-link-type="doi" xlink:type="simple">https://doi.org/10.1006/lich.1999.0212</ext-link></mixed-citation></ref><ref id="B6"><mixed-citation xmlns:xlink="http://www.w3.org/1999/xlink" xlink:type="simple"><person-group><name name-style="western"><surname>Aptroot</surname><given-names>A</given-names></name><name name-style="western"><surname>Seaward</surname><given-names>MRD</given-names></name></person-group> (<year>1999</year>) <article-title>Annotated checklist of Hongkong lichens.</article-title><source>Bryophyte Diversity and Evolution</source><volume>17</volume>(<issue>1</issue>): <fpage>57</fpage>–<lpage>101</lpage>. <ext-link xlink:href="10.11646/bde.17.1.12" ext-link-type="doi" xlink:type="simple">https://doi.org/10.11646/bde.17.1.12</ext-link></mixed-citation></ref><ref id="B2"><mixed-citation xmlns:xlink="http://www.w3.org/1999/xlink" xlink:type="simple"><person-group><name name-style="western"><surname>Aptroot</surname><given-names>A</given-names></name></person-group> (<year>2003</year>) <article-title>Pyrenocarpous lichens and related non-lichenized ascomycetes from Taiwan.</article-title><source>The Journal of the Hattori Botanical Laboratory</source><volume>93</volume>: <fpage>155</fpage>–<lpage>173</lpage>.</mixed-citation></ref><ref id="B4"><mixed-citation xmlns:xlink="http://www.w3.org/1999/xlink" xlink:type="simple"><person-group><name name-style="western"><surname>Aptroot</surname><given-names>A</given-names></name></person-group> (<year>2012</year>) A world key to the species of <italic><tp:taxon-name><tp:taxon-name-part taxon-name-part-type="genus">Anthracothecium</tp:taxon-name-part></tp:taxon-name></italic> and <italic><tp:taxon-name><tp:taxon-name-part taxon-name-part-type="genus">Pyrenula.</tp:taxon-name-part></tp:taxon-name></italic> Lichenologist (London, England) 44(1): 5–53. <ext-link xlink:href="10.1017/S0024282911000624" ext-link-type="doi" xlink:type="simple">https://doi.org/10.1017/S0024282911000624</ext-link></mixed-citation></ref><ref id="B9"><mixed-citation xmlns:xlink="http://www.w3.org/1999/xlink" xlink:type="simple"><person-group><name name-style="western"><surname>Aptroot</surname><given-names>A</given-names></name><name name-style="western"><surname>Sipman</surname><given-names>HJM</given-names></name><name name-style="western"><surname>Cáceres</surname><given-names>MEDS</given-names></name></person-group> (<year>2013</year>) <article-title>Twenty-one new species of <italic><tp:taxon-name><tp:taxon-name-part taxon-name-part-type="genus">Pyrenula</tp:taxon-name-part></tp:taxon-name></italic> from south America, with a note on over-mature ascospores.</article-title><source>Lichenologist (London, England)</source><volume>45</volume>(<issue>2</issue>): <fpage>169</fpage>–<lpage>198</lpage>. <ext-link xlink:href="10.1017/S0024282912000734" ext-link-type="doi" xlink:type="simple">https://doi.org/10.1017/S0024282912000734</ext-link></mixed-citation></ref></ref-list></tp:taxon-treatment>
